# Supplementary material for: Cross-kingdom patterns of alternative splicing and splice recognition
Source: Genome Biol. 2008 Mar 5;9(3):R50. doi: 10.1186/gb-2008-9-3-r50 (PMC2397502; doi:10.1186/gb-2008-9-3-r50)
Supplement: Additional data file 5 — A comparison of alternative splicing events for the situations where unspliced ESTs are included as well as discarded. We also include data for a higher-confidence dataset requiring a greater number of ESTs supporting each predicted alternative splicing event. [file gb-2008-9-3-r50-S5.xls]

## Sheet: notes
A note on this file
data are presented in four blocks, marked by prefix:
A: requires 1+ est supporting both variants of each splice form
unspliced ESTs are not included
A+: requires 2+ ests supporting both variants of each splice form
in addition, 50% of the bases in the affected region must
have 2+ ests supporting them
unspliced ESTs are not included
B: same as A, but unspliced ESTs are included
B+: same as A+, but unspliced ESTs are included
abbreviations:
tot - total number of events
CE - cassette exon
AI - alternate initiation or initiation within intron
AT - alternate termination or termination within intron
RI - retained intron
C5 - competing 5' (donor) site
C3 - competing 3' (acceptor) site
CI - competing initiation, or a C3 with no upstream exon
CT - competing termination, or a C5 with no downstream exon
*maj - the form with the most EST support is exonic
*min - the form with the most EST support is intronic
*eve - both forms have same amount of EST support

## Sheet: data
species	Atot	ACE	ACEmaj	ACEeve	ACEmin	AAI	AAImaj	AAIeve	AAImin	AAT	AATmaj	AATeve	AATmin	ARI	ARImaj	ARIeve	ARImin	AC5	AC5maj	AC5eve	AC5min	AC3	AC3maj	AC3eve	AC3min	ACI	ACImaj	ACIeve	ACImin	ACT	ACTmaj	ACTeve	ACTmin	A+tot	A+CE	A+CEmaj	A+CEeve	A+CEmin	A+AI	A+AImaj	A+AIeve	A+AImin	A+AT	A+ATmaj	A+ATeve	A+ATmin	A+RI	A+RImaj	A+RIeve
zebrafish	13059	2475	1453	323	699	1143	209	244	690	526	96	143	287	1176	279	107	790	931	489	132	310	1555	963	212	380	2501	153	331	2017	2752	172	376	2204	3102	782	412	43	327	238	20	8	210	100	5	3	92	304	71	8
fugu	396	52	16	21	15	44	6	22	16	18	2	10	6	47	6	25	16	50	18	22	10	52	18	20	14	76	12	23	41	57	4	19	34	32	7	1	2	4	0	0	0	0	2	0	0	2	2	1	0
Bfloridae	1424	516	230	125	161	193	18	84	91	130	22	50	58	26	12	5	9	121	46	45	30	149	76	42	31	208	21	62	125	81	6	20	55	328	150	61	14	75	39	3	4	32	25	2	0	23	6	4	0
ciona_savigni	392	93	46	27	20	50	7	21	22	30	8	15	7	18	2	6	10	22	8	6	8	48	24	15	9	85	11	25	49	46	2	19	25	68	36	19	4	13	4	0	0	4	1	0	0	1	1	0	0
ciona_intestinalis	5652	834	463	104	267	357	43	62	252	207	37	22	148	907	121	84	702	394	200	44	150	644	391	70	183	1330	88	138	1104	979	75	90	814	1683	327	170	21	136	99	1	1	97	55	1	0	54	283	37	13
NEMVE1	222	54	21	24	9	23	6	15	2	25	2	15	8	8	1	6	1	21	5	14	2	25	5	16	4	29	2	21	6	37	5	21	11	12	4	2	1	1	0	0	0	0	2	0	0	2	1	0	1
SPUR2.1	688	147	60	43	44	97	13	38	46	53	9	21	23	13	8	3	2	63	32	16	15	61	36	18	7	146	11	51	84	108	5	29	74	78	33	14	2	17	7	0	0	7	4	0	0	4	3	2	0
drosophila	4485	453	180	41	232	855	137	84	634	215	32	28	155	712	248	66	398	442	218	55	169	556	280	74	202	797	109	80	608	455	59	45	351	1794	227	66	16	145	368	45	14	309	86	12	5	69	257	77	22
Aedes_V1	2069	280	139	24	117	295	44	46	205	164	30	18	116	284	112	25	147	186	76	32	78	233	113	29	91	325	45	35	245	302	69	23	210	845	155	70	12	73	85	6	3	76	81	10	0	71	123	46	7
agambiae	1783	207	85	36	86	318	36	86	196	121	24	32	65	283	95	41	147	190	88	42	60	202	104	42	56	306	23	55	228	156	29	21	106	401	68	32	7	29	73	1	1	71	24	2	1	21	78	32	2
AMEL4	1100	153	59	35	59	191	38	44	109	76	16	17	43	124	44	30	50	135	52	36	47	149	63	38	48	128	21	29	78	144	19	41	84	286	56	17	7	32	55	8	2	45	19	0	2	17	30	9	7
Celegans	3003	361	197	55	109	275	37	52	186	88	11	15	62	452	88	78	286	285	134	49	102	491	216	68	207	637	89	92	456	414	51	91	272	651	126	50	14	62	71	6	2	63	17	0	0	17	76	19	5
Smansoni	2018	235	89	64	82	119	8	56	55	132	25	43	64	599	122	129	348	143	59	38	46	259	118	66	75	293	25	80	188	238	24	63	151	356	66	24	9	33	11	0	1	10	15	4	1	10	128	24	16
RO3	70	0	0	0	0	0	0	0	0	0	0	0	0	30	5	8	17	5	3	2	0	12	5	0	7	17	6	2	9	6	1	0	5	37	0	0	0	0	0	0	0	0	0	0	0	0	17	1	5
CND1	1293	18	8	7	3	3	0	0	3	1	0	1	0	768	121	146	501	101	50	23	28	204	102	42	60	147	14	21	112	51	5	13	33	192	2	0	1	1	0	0	0	0	0	0	0	0	117	19	15
UM1	128	8	3	1	4	0	0	0	0	1	0	0	1	31	6	7	18	16	9	2	5	30	12	3	15	30	5	3	22	12	0	2	10	25	0	0	0	0	0	0	0	0	0	0	0	0	7	2	1
SC1	11	0	0	0	0	0	0	0	0	1	1	0	0	2	0	1	1	3	1	0	2	4	2	1	1	0	0	0	0	1	0	0	1	1	0	0	0	0	0	0	0	0	0	0	0	0	0	0	0
SP	3	0	0	0	0	0	0	0	0	0	0	0	0	3	0	0	3	0	0	0	0	0	0	0	0	0	0	0	0	0	0	0	0	1	0	0	0	0	0	0	0	0	0	0	0	0	1	0	0
NC7	46	2	0	0	2	0	0	0	0	1	1	0	0	8	2	1	5	5	2	2	1	5	3	2	0	18	2	7	9	7	3	1	3	8	1	0	0	1	0	0	0	0	0	0	0	0	1	0	0
MG5	230	5	3	1	1	5	1	1	3	2	1	0	1	86	12	13	61	24	15	4	5	36	11	12	13	45	6	8	31	27	1	9	17	49	1	0	0	1	1	0	0	1	0	0	0	0	24	4	2
SN1	48	2	1	1	0	2	0	0	2	0	0	0	0	21	5	4	12	5	2	1	2	8	5	1	2	9	1	2	6	1	1	0	0	15	0	0	0	0	0	0	0	0	0	0	0	0	11	3	2
AFL2	199	3	3	0	0	2	1	1	0	0	0	0	0	124	17	36	71	13	8	3	2	22	12	4	6	23	3	8	12	12	1	6	5	40	1	1	0	0	0	0	0	0	0	0	0	0	33	6	7
AN1	124	1	0	1	0	0	0	0	0	1	0	1	0	74	6	19	49	8	3	4	1	17	11	5	1	16	3	8	5	7	0	3	4	16	0	0	0	0	0	0	0	0	0	0	0	0	9	0	1
HC1	70	1	0	1	0	0	0	0	0	0	0	0	0	33	6	9	18	6	1	2	3	10	4	3	3	12	1	1	10	8	1	1	6	10	0	0	0	0	0	0	0	0	0	0	0	0	5	1	1
CP1	1149	15	7	4	4	6	0	2	4	1	0	1	0	648	164	140	344	120	41	27	52	167	77	41	49	124	18	22	84	68	9	21	38	270	4	2	0	2	1	0	0	1	0	0	0	0	164	32	29
CI2	1059	8	3	3	2	7	1	3	3	3	0	2	1	542	157	97	288	131	74	22	35	180	86	38	56	114	11	26	77	74	12	9	53	376	0	0	0	0	0	0	0	0	1	0	0	1	210	58	28
SS1	423	9	5	3	1	5	1	2	2	3	0	0	3	210	40	25	145	49	27	7	15	55	31	6	18	64	5	9	50	28	6	5	17	172	2	1	1	0	0	0	0	0	1	0	0	1	105	17	10
dictyostelium	258	6	6	0	0	32	8	9	15	7	3	0	4	33	11	8	14	29	13	8	8	39	26	8	5	88	16	8	64	24	5	5	14	73	4	4	0	0	8	1	0	7	2	0	0	2	7	0	1
POPTR1	1111	144	69	29	46	59	10	24	25	33	9	9	15	215	50	49	116	103	43	29	31	202	84	53	65	188	14	59	115	167	24	54	89	182	17	9	1	7	6	0	1	5	4	0	1	3	38	10	4
arabidopsis	5013	251	138	33	80	179	21	29	129	76	14	18	44	1260	257	162	841	547	251	87	209	1197	666	167	364	814	54	102	658	689	83	95	511	1490	80	40	6	34	52	1	1	50	13	2	2	9	433	104	32
oryza sativa	7820	450	188	67	195	373	60	64	249	219	36	53	130	1339	347	166	826	706	317	95	294	1398	726	206	466	1719	138	250	1331	1616	188	220	1208	1901	113	32	9	72	85	11	2	72	47	1	1	45	376	99	25
PHYPA1.1	3493	249	84	42	123	317	31	77	209	85	10	23	52	534	142	111	281	558	210	137	211	727	315	157	255	549	67	115	367	474	47	106	321	675	51	18	6	27	54	1	7	46	11	0	0	11	106	25	7
CHLRE3	1014	60	35	13	12	24	8	6	10	17	4	8	5	211	26	31	154	86	30	20	36	133	56	31	46	294	20	63	211	189	11	26	152	163	10	4	3	3	5	1	0	4	0	0	0	0	40	4	3
Olucimarinus	19	0	0	0	0	1	1	0	0	0	0	0	0	13	1	0	12	2	1	0	1	2	2	0	0	0	0	0	0	1	0	0	1	3	0	0	0	0	0	0	0	0	0	0	0	0	2	0	0
PI_T30	542	6	6	0	0	2	0	2	0	1	0	1	0	262	40	89	133	60	21	22	17	78	31	36	11	91	6	29	56	42	3	23	16	43	1	1	0	0	0	0	0	0	0	0	0	0	27	7	3
PS_P6497	91	1	0	1	0	1	0	0	1	0	0	0	0	32	2	12	18	15	4	4	7	18	6	8	4	18	2	9	7	6	0	3	3	8	0	0	0	0	0	0	0	0	0	0	0	0	2	0	0
PY_YOELII	68	1	0	1	0	5	1	2	2	0	0	0	0	22	6	9	7	6	0	1	5	9	7	2	0	17	2	2	13	8	2	4	2	6	0	0	0	0	0	0	0	0	0	0	0	0	3	2	0
PF_3D7_P5	145	9	4	4	1	3	1	0	2	1	0	0	1	34	9	9	16	19	10	7	2	15	8	3	4	46	5	14	27	18	2	4	12	28	0	0	0	0	0	0	0	0	1	0	0	1	8	1	1
paramecium	584	0	0	0	0	0	0	0	0	0	0	0	0	407	20	134	253	35	19	9	7	93	58	28	7	25	2	11	12	24	0	3	21	28	0	0	0	0	0	0	0	0	0	0	0	0	16	1	0
tetrahymena	386	6	3	3	0	3	0	0	3	3	1	0	2	202	17	43	142	30	13	8	9	44	17	12	15	57	5	17	35	41	1	6	34	60	0	0	0	0	2	0	0	2	2	0	0	2	32	4	4
entamoeba	8	0	0	0	0	0	0	0	0	0	0	0	0	6	0	0	6	0	0	0	0	1	1	0	0	0	0	0	0	1	1	0	0	1	0	0	0	0	0	0	0	0	0	0	0	0	1	0	0
PHATR2	282	0	0	0	0	11	4	2	5	1	0	0	1	126	24	28	74	27	13	6	8	62	30	18	14	39	5	8	26	16	2	5	9	51	0	0	0	0	1	0	0	1	0	0	0	0	34	10	2
[truncated: 83 more columns]
