# Supplementary material for: Cross-kingdom patterns of alternative splicing and splice recognition
Source: Genome Biol. 2008 Mar 5;9(3):R50. doi: 10.1186/gb-2008-9-3-r50 (PMC2397502; doi:10.1186/gb-2008-9-3-r50)
Supplement: Additional data file 6 — We include the source code for the CallReferenceGenes program, as well as the code which labels alternative splice forms. These codes can be inspected but will not be functional without the rest of the Broad Institute's Calhoun environment. These are included as Unix tar files. [file gb-2008-9-3-r50-S6.gz]

Archive with 71 entries (63 files):
- src
- src/clusterproc
- src/clusterproc/Flippable.java
- src/clusterproc/adapter
- src/clusterproc/adapter/TranscriptOutput.java
- src/clusterproc/adapter/TranscriptHunterCompatibilityRule.java
- src/clusterproc/adapter/JythonFilter.java
- src/clusterproc/adapter/GeneCaller.java
- src/clusterproc/adapter/UnsplicedThreePrimeExtensionOnly.java
- src/clusterproc/adapter/MatchSubtypeExpression.java
- src/clusterproc/adapter/TranscriptOutputFactory.java
- src/clusterproc/adapter/CalhounFilter.java
- src/clusterproc/adapter/JythonOrderer.java
- src/clusterproc/OutputFactory.java
- src/clusterproc/util
- src/clusterproc/util/ClusterElementPairInfo.java
- src/clusterproc/util/UnorderedClusterElementPair.java
- src/clusterproc/Output.java
- src/clusterproc/ClusterSegment.java
- src/clusterproc/impl
- src/clusterproc/impl/ClusterSegmentBasic.java
- src/clusterproc/impl/OutputBasic.java
- src/clusterproc/impl/OutputFactoryBasic.java
- src/clusterproc/impl/ClusterElementBasic.java
- src/clusterproc/event
- src/clusterproc/event/SegmentStart.java
- src/clusterproc/event/ElementStop.java
- src/clusterproc/event/ClusterEvent.java
- src/clusterproc/event/SegmentStop.java
- src/clusterproc/event/ElementStart.java
- src/clusterproc/ClusterProcessor.java
- src/clusterproc/relation
- src/clusterproc/relation/Clashes.java
- src/clusterproc/relation/SymmetricalRelationshipReplacer.java
- src/clusterproc/relation/SharedIntronIncrement.java
- src/clusterproc/relation/ExtendedBy.java
- src/clusterproc/relation/RelationshipReplacer.java
- src/clusterproc/relation/RelationshipMapper.java
- src/clusterproc/relation/RelationshipRemover.java
- src/clusterproc/relation/AlternativeSplice.java
- src/clusterproc/relation/RelationUtils.java
- src/clusterproc/relation/Equals.java
- src/clusterproc/relation/ElementRelationship.java
- src/clusterproc/relation/Includes.java
- src/clusterproc/ClusterElement.java
- src/clusterproc/eval
- src/clusterproc/eval/Expression.java
- src/clusterproc/eval/NandExpression.java
- src/clusterproc/eval/HasRelationExpression.java
- src/clusterproc/eval/MultiOrExpression.java
- src/clusterproc/eval/GreaterThanExpression.java
- src/clusterproc/eval/OrExpression.java
- src/clusterproc/eval/InstanceofExpression.java
- src/clusterproc/eval/BasicRule.java
- src/clusterproc/eval/MethodInvokingTermGetter.java
- src/clusterproc/eval/Rule.java
- src/clusterproc/eval/TermGetter.java
- src/clusterproc/eval/NotExpression.java
- src/clusterproc/eval/DifferenceGreaterThanExpression.java
- src/clusterproc/eval/Transformer.java
- src/clusterproc/eval/NegativeStrandExpression.java
- src/clusterproc/eval/MultiAndExpression.java
- src/clusterproc/eval/EqualsExpression.java
- src/clusterproc/eval/DifferenceLessThanOrEqualExpression.java
- src/clusterproc/eval/DifferenceLessThanExpression.java
- src/clusterproc/eval/PositiveStrandExpression.java
- src/clusterproc/eval/DifferenceGreaterThanOrEqualExpression.java
- src/clusterproc/eval/ClusterEventDifferenceExpression.java
- src/clusterproc/eval/DifferenceEqualsExpression.java
- src/clusterproc/eval/AndExpression.java
- src/geneCmp.py
