# Supplementary material for: Cross-kingdom patterns of alternative splicing and splice recognition
Source: Genome Biol. 2008 Mar 5;9(3):R50. doi: 10.1186/gb-2008-9-3-r50 (PMC2397502; doi:10.1186/gb-2008-9-3-r50)
Supplement: Additional data file 6 — We include the source code for the CallReferenceGenes program, as well as the code which labels alternative splice forms. These codes can be inspected but will not be functional without the rest of the Broad Institute's Calhoun environment. These are included as Unix tar files. [file gb-2008-9-3-r50-S6.gz › src/clusterproc/adapter/TranscriptOutput.java]

/*
 * The Broad Institute - unpublished source code
 *
 * SOFTWARE COPYRIGHT NOTICE AGREEMENT
 *
 * This software and its documentation are copyright 2005-8 by the
 * Broad Institute/Massachusetts Institute of Technology. All rights are
 * reserved.
 *
 * This software is supplied without any warranty or guaranteed support
 * whatsoever. Neither the Broad Institute nor MIT can be responsible
 * for its use, misuse, or functionality.
 *
 * $Id$
 */

package calhoun.seq.clusterproc.adapter;

import java.util.ArrayList;
import java.util.Collection;
import java.util.Iterator;
import java.util.LinkedHashSet;
import java.util.List;

import org.apache.commons.logging.Log;
import org.apache.commons.logging.LogFactory;
import org.springframework.context.ApplicationContext;

import calhoun.bean.BioSequence;
import calhoun.bean.Exon;
import calhoun.bean.Feature;
import calhoun.bean.Transcript;
import calhoun.seq.SeqSegment;
import calhoun.seq.SequenceRangeMap;
import calhoun.seq.Strand;
import calhoun.seq.clusterproc.ClusterElement;
import calhoun.seq.clusterproc.Output;
import calhoun.util.Assert;
import calhoun.util.SpringUtil;

/**
 * Translates Output interface into a Transcript object attached to
 * a supplied Gene.
 */
public class TranscriptOutput implements Output
{
	private static final Log log = LogFactory.getLog(TranscriptOutput.class);

	private Transcript masterTranscript;

	/* the strand of spliced features and trusted features. all must agree */
	private Strand trustedStrand;

	/*
	 * When there are no trusted features, we choose strand by vote.
	 * Each + strand increases this by 1, each - strand decreases it.
	 * If this is nonnegative after adding all elements the output is
	 * on the + strand, - strand otherwise.
	 */
	private int strandTrend;

	private int lastStart = -1;

	/**
	 * Last full exon added to the masterTranscript.
	 */
	private Exon lastExon = null;
	
	/**
	 * Set of elements that are consistent with coordinates in indices.
	 *
	 * If an element is in this list it means it will not clash with a
	 * Feature that matches the starts and stops in the indices set.
	 */
	private Collection<ClusterElement> elements;

	/**
	 * Set of evidenceFeatures that are consistent with coordinates in indices.
	 *
	 * This contains the objects, pointed to by entries in elements, that can
	 * be used as evidence features. Previously, we allowed only one evidence
	 * feature per path. Now, with deeper EST coverage, we find orfs whose UTR
	 * overlaps and is splice-compatible. In those cases one path (one Output
	 * object) can generate multiple transcripts.
	 */
	private Collection<Transcript> primaryEvidence;
	
	/**
	 * Every object pointed to by elements that is not in primaryEvidence.
	 */
	private Collection<Feature> supplementalEvidence;

	private ApplicationContext ac;

	public TranscriptOutput(BioSequence seq)
	{
		lastExon = null;
		elements = new LinkedHashSet<ClusterElement>();
		primaryEvidence = new LinkedHashSet<Transcript>();
		supplementalEvidence = new LinkedHashSet<Feature>();
		ac = SpringUtil.getBeanApplicationContext();

		masterTranscript = new Transcript();
		masterTranscript.setSequence(seq);
		masterTranscript.setStrand(Strand.PLUS);	/* would be null but for check() */
		masterTranscript.setSubtype((String)
		  ac.getBean("GeneCaller.TranscriptSubtype"));
		trustedStrand = null;
		strandTrend = 0;
	}
	
	public void addElement(ClusterElement element)
	{
		elements.add(element);
		
		SeqSegment evidence = element.getObject();
		if (evidence.getStrand().isPlus()) {
			strandTrend += 1;
		} else {
			strandTrend -= 1;
		}

		if (evidence instanceof Feature) {
			if (evidence instanceof Transcript || ((Feature) evidence).getSpliceCount() > 0) {
				if (trustedStrand == null) {
					trustedStrand = evidence.getStrand();
				} else {
					Assert.a(evidence.getStrand() == trustedStrand,
					  "all spliced/trusted features must lie on the same strand");
				}
			}
		}

		if (evidence instanceof Transcript) {
			/*
			 * If the evidence feature is a temporary clone created
			 * by the gene caller, go an additional step back to get
			 * the (permanent) evidence feature of that clone.
			 */
			Transcript pe;
			if (((Transcript) evidence).getTransient("isGeneCallerTemp") != null) {
				log.debug("stepping through temporary evidenceFeature");
				pe = (Transcript) ((Transcript) evidence).getEvidenceFeature();
			} else {
				pe = (Transcript) evidence;
			}
			primaryEvidence.add(pe);
		} else {
			supplementalEvidence.add((Feature) evidence);
		}
	}

	public void addElements(Collection clusterElements)
	{
		Iterator i = clusterElements.iterator();
		while (i.hasNext()) {
			addElement((ClusterElement) i.next());
		}
	}

	public Collection getElements()
	{
		return elements;
	}
	
	public void nextStart(int index)
	{
		Assert.a(lastStart < 0);
		lastStart = index;
	}

	public void nextStop(int index)
	{
		Assert.a(lastStart >= 0);
		
		int smallGap = ((Integer)
		  ac.getBean("config.exonCompressionMaxBases")).intValue();
		
		if ((lastExon != null) && (lastStart - lastExon.getStop() <= smallGap)) {
			masterTranscript.removeExon(lastExon);
			lastExon = masterTranscript.createExon(lastExon.getStart(), index);
		} else {
			lastExon = masterTranscript.createExon(lastStart, index);
		}

		lastExon.setSubtype((String) ac.getBean("GeneCaller.ExonSubtype"));
		lastStart = -1;
	}
	
	public Collection<Transcript> buildTranscripts(int ambiguousUtrPosition)
	{
		List ret = new ArrayList();

		if (trustedStrand != null) {
			if (masterTranscript.getStrand() != trustedStrand) {
				masterTranscript.flipStrand();
			}
		} else if (strandTrend >= 0) {
			if (masterTranscript.getStrand().isMinus()) {
				masterTranscript.flipStrand();
			}
		} else {
			if (masterTranscript.getStrand().isPlus()) {
				masterTranscript.flipStrand();
			}
		}

		switch (primaryEvidence.size()) {
			case 1:		/* common case - one evidence feature */
				Transcript evidence = primaryEvidence.iterator().next();
				masterTranscript.setEvidenceFeature(evidence);
				masterTranscript.setCdsStart(evidence.getCdsStart());
				masterTranscript.setCdsStop(evidence.getCdsStop());

				/* deliberate fallthrough */

			case 0:		/* reference genes have no evidence feature */

				masterTranscript.getSupplementalEvidence().addAll(supplementalEvidence);
				ret.add(masterTranscript);
				break;

			default:	/* a bit trickier for multi-orf paths */
			
				SequenceRangeMap esm = new SequenceRangeMap();
				SequenceRangeMap sesm = new SequenceRangeMap();
				esm.addAll(primaryEvidence);
				sesm.addAll(supplementalEvidence);
	
				boolean extendLeft, extendRight;
				if (masterTranscript.getStrand().isPlus()) {
					extendLeft = (ambiguousUtrPosition != 3);
					extendRight = (ambiguousUtrPosition != 5);
				} else {
					extendLeft = (ambiguousUtrPosition != 5);
					extendRight = (ambiguousUtrPosition != 3);
				}
				
				for (Transcript et : primaryEvidence) {
					Collection overlappers = esm.find(et);
					
					log.warn("considering " + et.getId());
				
					int lhs = et.getStart();
					int rhs = et.getStop();
					int leftEdge = -1;
					int rightEdge = Integer.MAX_VALUE;

					for (Object o : overlappers) {
						Transcript ot = (Transcript) o;
						if (et.equals(ot)) {
							continue;
						}

						if (et.cdsOverlapsCds(ot)) {
							throw new RuntimeException(
							  et.getId() + " and " + ot.getId() + " overlap " +
							  "in CDS and are splice-compatible. This should " +
							  "have been detected in the jython gene caller.");
						}

						if (extendLeft) {
							/* is this my nearest left-neighbor so far? */
							if (ot.getCdsStop() > leftEdge) {
								leftEdge = ot.getCdsStop();
							}
						}
						if (extendRight) {
							/* is this my nearest right-neighbor so far? */
							if (ot.getCdsStart() < rightEdge) {
								rightEdge = ot.getCdsStart();
							}
						}
					}
					
					if (extendLeft && leftEdge < lhs) {
						lhs = leftEdge;
					}
					if (extendRight && rightEdge > rhs) {
						rhs = rightEdge;
					}

					Transcript out = masterTranscript.cloneStructure();
					out.trim(lhs, rhs);
					out.setEvidenceFeature(et);
					out.setCdsStart(et.getCdsStart());
					out.setCdsStop(et.getCdsStop());
					out.getSupplementalEvidence().addAll(
					  sesm.findContained(out));

					ret.add(out);
				}
				break;
		}
		return ret;
	}

	public void setTranscript(Transcript val)
	{
		masterTranscript = val;
	}
}
