# Supplementary material for: Cross-kingdom patterns of alternative splicing and splice recognition
Source: Genome Biol. 2008 Mar 5;9(3):R50. doi: 10.1186/gb-2008-9-3-r50 (PMC2397502; doi:10.1186/gb-2008-9-3-r50)
Supplement: Additional data file 6 — We include the source code for the CallReferenceGenes program, as well as the code which labels alternative splice forms. These codes can be inspected but will not be functional without the rest of the Broad Institute's Calhoun environment. These are included as Unix tar files. [file gb-2008-9-3-r50-S6.gz › src/clusterproc/adapter/TranscriptHunterCompatibilityRule.java]

/*
 * The Broad Institute - unpublished source code
 *
 * SOFTWARE COPYRIGHT NOTICE AGREEMENT
 *
 * This software and its documentation are copyright 2005-8 by the
 * Broad Institute/Massachusetts Institute of Technology. All rights are
 * reserved.
 *
 * This software is supplied without any warranty or guaranteed support
 * whatsoever. Neither the Broad Institute nor MIT can be responsible
 * for its use, misuse, or functionality.
 *
 * $Id$
 */

package calhoun.seq.clusterproc.adapter;

import org.apache.commons.logging.Log;
import org.apache.commons.logging.LogFactory;

import calhoun.seq.clusterproc.eval.Rule;
import calhoun.seq.clusterproc.event.ElementStop;
import calhoun.seq.clusterproc.relation.Clashes;
import calhoun.seq.clusterproc.relation.ElementRelationship;
import calhoun.seq.clusterproc.util.ClusterElementPairInfo;

/**
 * This rule does not work.
 * @deprecated
 */
public class TranscriptHunterCompatibilityRule implements Rule
{
	private static final Log log = LogFactory.getLog(TranscriptHunterCompatibilityRule.class);

	public boolean evaluate(ClusterElementPairInfo pairInfo)
	{
		// if either element is ending, eliminate any relationships between elements that are both spliced 
		// but do not share any introns
		if (pairInfo.firstElementCurrentEvent instanceof ElementStop || pairInfo.secondElementCurrentEvent instanceof ElementStop)
		{
			if (pairInfo.pair.sharedIntronCount == 0 && pairInfo.pair.firstElement.getNumTotalSegments() > 1 && pairInfo.pair.secondElement.getNumTotalSegments() > 1)
			{
				log.info("Clearing relationships and adding clash due to no shared introns: " + pairInfo);
				pairInfo.pair.relationships.clear();
				ElementRelationship rel = new Clashes(pairInfo.pair.firstElement, pairInfo.pair.secondElement);
				pairInfo.pair.relationships.add(rel);		
			}
		}
		// this rule makes modifications silently - return false so rule evaluation isn't short-circuited
		return false;
	}

}
