# Supplementary material for: Cross-kingdom patterns of alternative splicing and splice recognition
Source: Genome Biol. 2008 Mar 5;9(3):R50. doi: 10.1186/gb-2008-9-3-r50 (PMC2397502; doi:10.1186/gb-2008-9-3-r50)
Supplement: Additional data file 6 — We include the source code for the CallReferenceGenes program, as well as the code which labels alternative splice forms. These codes can be inspected but will not be functional without the rest of the Broad Institute's Calhoun environment. These are included as Unix tar files. [file gb-2008-9-3-r50-S6.gz › src/clusterproc/adapter/JythonFilter.java]

/*
 * The Broad Institute - unpublished source code
 *
 * SOFTWARE COPYRIGHT NOTICE AGREEMENT
 *
 * This software and its documentation are copyright 2005-8 by the
 * Broad Institute/Massachusetts Institute of Technology. All rights are
 * reserved.
 *
 * This software is supplied without any warranty or guaranteed support
 * whatsoever. Neither the Broad Institute nor MIT can be responsible
 * for its use, misuse, or functionality.
 *
 * $Id$
 */

package calhoun.seq.clusterproc.adapter;

import java.io.File;
import java.util.ArrayList;
import java.util.Collection;
import java.util.Iterator;
import java.util.List;

import org.apache.commons.logging.Log;
import org.apache.commons.logging.LogFactory;

import org.python.util.PythonInterpreter;

import calhoun.bean.Transcript;
import calhoun.seq.clusterproc.Output;

/**
 * A simple class that runs a collection of objects through a series
 * of Jython filter scripts. Each script expects the variable 'input'
 * to be a list of objects and defines a filtered list 'output' before
 * returning. Note that besides filtering objects out, a filter script
 * may modify them however it sees fit.
 *
 * @deprecated
 */
public class JythonFilter implements GeneCaller.Filter
{
	private static final Log log = LogFactory.getLog(JythonFilter.class);
	
	private List scripts = null;
	
	public JythonFilter(String script)
	{
		setScript(script);
	}
	
	public JythonFilter(List scripts)
	{
		setScripts(scripts);
	}

	public void setScript(String script)
	{
		this.scripts = new ArrayList();
		this.scripts.add(script);
	}
	
	public void setScripts(List scripts)
	{
		this.scripts = scripts;
	}

	/** @deprecated */
	public List getScripts()
	{
		return scripts;
	}

	public Collection<Output> filter(Collection<Output> objects,
	  GeneCaller geneCaller)
	{
		PythonInterpreter interpreter = new PythonInterpreter();
		
		/* script paths are relative, construct a path to project root */
		String basepath = new File(System.getProperty("calhoun.jython.dir")).getAbsolutePath() +
		  File.separator;

		Iterator i = scripts.iterator();
		while (i.hasNext()) {
			String jythonScript = basepath + (String)(i.next());
			interpreter.set("input", objects);
			interpreter.set("geneCaller", geneCaller);
			interpreter.set("log", log);
			log.debug("running " + jythonScript);
			interpreter.execfile(jythonScript);
			objects = (Collection<Output>) interpreter.get("output", Collection.class);
		}
		return objects;		
	}

	public Collection<Transcript> filterTranscripts(
	  Collection<Transcript> transcripts, GeneCaller geneCaller)
	{
		return transcripts;
	}
}
