# Supplementary material for: Cross-kingdom patterns of alternative splicing and splice recognition
Source: Genome Biol. 2008 Mar 5;9(3):R50. doi: 10.1186/gb-2008-9-3-r50 (PMC2397502; doi:10.1186/gb-2008-9-3-r50)
Supplement: Additional data file 6 — We include the source code for the CallReferenceGenes program, as well as the code which labels alternative splice forms. These codes can be inspected but will not be functional without the rest of the Broad Institute's Calhoun environment. These are included as Unix tar files. [file gb-2008-9-3-r50-S6.gz › src/clusterproc/adapter/GeneCaller.java]

/*
 * The Broad Institute - unpublished source code
 *
 * SOFTWARE COPYRIGHT NOTICE AGREEMENT
 *
 * This software and its documentation are copyright 2005-8 by the
 * Broad Institute/Massachusetts Institute of Technology. All rights are
 * reserved.
 *
 * This software is supplied without any warranty or guaranteed support
 * whatsoever. Neither the Broad Institute nor MIT can be responsible
 * for its use, misuse, or functionality.
 *
 * $Id$
 */

package calhoun.seq.clusterproc.adapter;

import java.io.StringReader;
import java.io.StringWriter;
import java.util.ArrayList;
import java.util.Collection;
import java.util.Collections;
import java.util.HashMap;
import java.util.LinkedHashSet;
import java.util.List;
import java.util.Iterator;
import java.util.Map;
import java.util.Set;
import java.util.TreeSet;

import org.apache.commons.collections.keyvalue.MultiKey;
import org.apache.commons.logging.Log;
import org.apache.commons.logging.LogFactory;

import calhoun.bean.AlignmentSegment;
import calhoun.bean.AlignmentSpan;
import calhoun.bean.BioSequence;
import calhoun.bean.Exon;
import calhoun.bean.Feature;
import calhoun.bean.Gene;
import calhoun.bean.Transcript;
import calhoun.seq.GeneSeparator;
import calhoun.seq.SequenceRangeMap;
import calhoun.seq.SeqSegment;
import calhoun.seq.Strand;
import calhoun.seq.clusterproc.ClusterElement;
import calhoun.seq.clusterproc.ClusterProcessor;
import calhoun.seq.clusterproc.ClusterSegment;
import calhoun.seq.clusterproc.Output;
import calhoun.seq.clusterproc.event.ClusterEvent;
import calhoun.seq.clusterproc.event.ElementStart;
import calhoun.seq.clusterproc.event.ElementStop;
import calhoun.seq.clusterproc.event.SegmentStart;
import calhoun.seq.clusterproc.event.SegmentStop;
import calhoun.seq.clusterproc.impl.ClusterElementBasic;
import calhoun.seq.clusterproc.impl.ClusterSegmentBasic;

import calhoun.util.Assert;
import calhoun.util.ErrorException;
import calhoun.util.ReflectionUtil;
import calhoun.util.XmlBean;

/**
 * Broker between Jython-based geneCaller and Java-based ClusterProcessor.
 *
 * This class converts groups of "regions" into Genes containing one or more
 * Transcripts. A "region" in the context of this class is usually a Feature.
 * This class also supports an optional filter which can be used to delete
 * Genes that do not meet certain criteria. Probably the most comprehensive
 * of these filter implementations is JythonFilter.
 */
public class GeneCaller
{
	private static final Log log = LogFactory.getLog(GeneCaller.class);

	/**
	 * This value is no longer used and should be deleted.
	 *
	 * @deprecated
	 */
	private boolean unsplicedAreGenes = true;

	/**
	 * This value is no longer used and should be deleted.
	 *
	 * @deprecated
	 */
	private int minUnsplicedGeneLength = 0;

	/**
	 * If set true, the gene caller will duplicate all single-exon
	 * AlignmentSpans so that they appear on both strands.
	 *
	 * This functionality is not currently unit tested and should
	 * not be used in production.
	 */
	private boolean unsplicedGoOnBothStrands = false;

	/**
	 * If true, features on different strands should make different genes.
	 *
	 * If false, all features are treated as if they were on the same strand.
	 * The strand of the final gene is inferred from any Transcript objects in
	 * the cluster.
	 */
	private boolean considerStrand = true;

	/**
	 * If there is UTR between two transcripts that is splice-compatible
	 * with both, this parameter determines which transcript(s) should get it.
	 * If 5, "ambiguous" UTR is placed on the 5' side of transcripts only.
	 * If 3, "ambiguous" UTR is placed on the 3' side of transcripts only.
	 * If 0, "ambiguous" UTR is placed on both transcripts, and will overlap.
	 * UTR that is already annotated in the input transcripts is not affected.
	 * We will not predict UTR that overlaps the CDS of a splice-compatible
	 * transcript, but input UTR that does this will not be altered.
	 */
	private int ambiguousUtrPosition = 0;

	public class GeneCallerStatus
	{
		public int numClusters = 0;
		public int numClustersWithMissedESTs = 0;
		public int numClustersWithNoInputTranscript = 0;
		public int numClustersWithNoOutputTranscript = 0;
		public int numMissedESTs = 0;
		public int numPathsDroppedByFilter = 0;
		public int numPruningMistakes = 0;
		public int numRedundantUnsplicedTranscripts = 0;
		public int numTranscriptsWithUTR = 0;
		public int tooManyEstsInCluster = 0;
		public int tooManyPathsInCluster = 0;

		public double elapsedTime = 0.0;
	}
	
	/**
	 * A running status object, returns a count in the pipeline state.
	 */
	private GeneCallerStatus status = new GeneCallerStatus();

	public void resetState()
	{
		clusterProcessor.resetState();
		status = new GeneCallerStatus();
	}

	public void initState()
	{
		resetState();
	}

	/**
	 * Responsible for grouping input objects into non-conflicting
	 * clusters that can be converted to transcripts.
	 */
	ClusterProcessor clusterProcessor;

	/**
	 * Translates Features into ClusterEvents.
	 *
	 * The cluster processor uses ClusterEvents to determine whether
	 * two Features clash. This object creates start and stop events
	 * from feature boundaries.
	 */
	private ClusterEventBuilder builder = new ClusterEventBuilder();

	/**
	 * Utility interface class that allows post-processing of Output objects.
	 *
	 * Output objects that do not meet the filter criteria are not returned
	 * to the jython-based gene caller.
	 */
	public interface Filter
	{
		/**
		 * Returns a subset of the objects passed to it, dropping objects
		 * that do not meet customizable criteria.
		 *
		 * @param objects a collection of Output objects.
		 * @param geneCaller the parent geneCaller.
		 * @return a Collection of objects that meet the criteria; the
		 * returned collection may be empty but must not be null.
		 */
		public Collection<Output> filter(Collection<Output> objects,
		  GeneCaller geneCaller);

		/**
		 * Returns a subset of the transcripts passed to it, dropping those
		 * that do not meet customizable criteria.
		 *
		 * @param transcripts a collection of Transcripts.
		 * @param geneCaller the parent geneCaller.
		 * @return a Collection of transcripts that meet the criteria; the
		 * returned collection may be empty but must not be null.
		 */
		public Collection<Transcript> filterTranscripts(
		  Collection<Transcript> transcripts, GeneCaller geneCaller);
	}

	Filter filter = null;

	/** @deprecated */
	public interface FeatureOrderer
	{
		public Collection order(Collection features);
	}

	/**
	 * Erases geneCaller state.
	 *
	 * Call between gene loci to reduce memory usage and clear up old state.
	 *
	 * Does not reset status counters.
	 */
	public void reset()
	{
		clusterProcessor.reset();
		builder.reset();
	}

	/**
	 * Rearranges a flat collection of features into a nested collection
	 * of features that overlap each other.
	 *
	 * @param features a Collection of Features; they need not be on the
	 * same sequence or strand, but no duplicates are permitted.
	 * @return a Collection (List) of Sets of Features; each List entry is a
	 * Set of features that have overlapping exons.
	 *
	 * This method does not call the cluster processor.
	 */
	public Collection<Set> getClusters(Collection features,
	  boolean considerCdsOnly)
	{
		Collection<Set> clusters = new ArrayList<Set>();
		Collection<GeneSeparator.RegionGroup> groups =
		  GeneSeparator.separateMultipleSequenceRegionsIntoRegionGroups(
		  features, considerCdsOnly, considerStrand);

		for (GeneSeparator.RegionGroup group : groups) {
			clusters.add(group.regions);
		}

		return clusters;
	}
	
	/**
	 * Returns the difference, in seconds, between two nanosec-resolution timestamps.
	 *
	 * @param places the number of digits after the decimal point to return, between 0 and 6.
	 */
	private double differenceInSeconds(long lhs, long rhs, int places)
	{
		int factor = 1;
		for (int i = 0; i < places; i++) {
			factor *= 10;
		}

		double diffInSec = (lhs - rhs) / 1000000000.0;
		double res = Math.round(diffInSec * (double) factor) / (double) factor;
		return res;
	}

	/**
	 * Creates a Collection of Collections of overlapping Transcripts
	 * from a collection of Features.
	 *
	 * Each sub-collection contains transcripts that overlap, but do
	 * not necessarily lie on the same strand. It is unsafe to create
	 * a Gene from a sub-collection. They must be partitioned by strand
	 * first. This step does not partition by strand because the strand
	 * of input objects is not always trustworthy.
	 *
	 * @param features A group of features from which to call genes;
	 * they need not be on the same strand or even the same sequence.
	 * @return a Collection of Gene objects derived from 'features'.
	 */
	public Collection findTranscripts(Collection features,
	  boolean considerCdsOnly, boolean buildFromTranscriptsOnly,
	  int limit, int pathLimit)
	{
		Collection output = new ArrayList();
		Collection<GeneSeparator.RegionGroup> clusters =
		  GeneSeparator.separateMultipleSequenceRegionsIntoRegionGroups(
		  features, considerCdsOnly, considerStrand);
		
		if (log.isDebugEnabled()) {
			log.debug("will assemble " + features.size() + " features(s) into " +
			  clusters.size() + " loci " + (considerStrand ? "by strand" : ""));
		}

		if (features.size() > limit) {
			log.warn("skipping this cluster due to size limitations: " +
			  features.size() + " > " + limit);
			status.tooManyEstsInCluster += 1;
			return Collections.EMPTY_LIST;
		}
		
		for (GeneSeparator.RegionGroup cluster : clusters) {

			Assert.a(cluster.size() > 0,
			  "The gene separator should never produce an empty group.");
			status.numClusters += 1;

			long startTime = System.nanoTime();
			BioSequence seq = null;
			boolean hasTranscript = false;
			
			for (SeqSegment ss : cluster.regions) {
				Feature f = (Feature) ss;
				if (seq == null) {
					seq = f.getSequence();
				} else {
					Assert.a(f.getSequence() == seq);
				}
				
				if (ss instanceof Transcript) {
					hasTranscript = true;
				}
			}
			
			if (!hasTranscript) {
				status.numClustersWithNoInputTranscript += 1;	
				if (buildFromTranscriptsOnly) {
					continue;
				}
			}
			
			if (log.isDebugEnabled()) {
				log.debug("create new transcripts from " + cluster.size() +
				  " object(s) on " + seq.getId() + " over " + cluster.getStart() +
				  "-" + cluster.getStop());
			}

			/*
			 * Create transcripts in two passes. First, build from elements
			 * that could be on the + strand. Then, build from elements that
			 * could be on the - strand. If one set of elements completely
			 * contains the other set, only build on one strand.
			 *
			 * It is possible that an unspliced transcript on one strand is
			 * built from alignments that are part of a spliced transcript
			 * on the other strand. These unspliced transcripts are fragments
			 * and should be dropped.
			 *
			 * Add all spliced transcripts to the output, and then add only
			 * those unspliced transcripts that are not wholly contained within
			 * spliced ones. If the same unspliced transcript is created on
			 * both strands, we keep the one on the + strand only.
			 */
			List<Transcript> rawResults = new ArrayList<Transcript>();

			if (cluster.plusMap.values().equals(cluster.minusMap.values())) {
				/* the two maps are identical: only build from one of them */
			  	rawResults.addAll(createTranscripts(seq, cluster.plusMap));
			}
			if (!cluster.minusMap.containsAllValues(cluster.plusMap)) {
				/* plusMap != minusMap and contains unique elements */
				rawResults.addAll(createTranscripts(seq, cluster.plusMap));
			}
			if (!cluster.plusMap.containsAllValues(cluster.minusMap)) {
				/* minusMap != plusMap and contains unique elements */
				rawResults.addAll(createTranscripts(seq, cluster.minusMap));
			}

			Collection<Transcript> ts = new ArrayList<Transcript>();

			for (Transcript st : rawResults) {
				if (st.getSpliceCount() > 0) {
					/* spliced transcripts are guaranteed unique */
					ts.add(st);
				}
			}

			for (Transcript ut : rawResults) {
				if (ut.getSpliceCount() == 0) {
					boolean isSubsumed = false;
					for (Transcript st : ts) {
						if (st.getEvidenceFeature() == ut.getEvidenceFeature() &&
						  st.getSupplementalEvidence().containsAll(
						  ut.getSupplementalEvidence())) {
							/*
							 * this unspliced transcript is a proper
							 * subset of a spliced transcript
							 */
							status.numRedundantUnsplicedTranscripts += 1;
							isSubsumed = true;
							break;
						}
					}
					if (!isSubsumed) {
						ts.add(ut);
					}
				}
			}

			if (ts.size() > pathLimit) {
				log.warn("too many paths exist in this cluster: " +
				  ts.size() + " > " + pathLimit);
				status.tooManyPathsInCluster += 1;
			} else if (ts.size() > 0) {
				output.add(ts);
			} else {
				/*
				 * In general, we should always get something. However, the
				 * PairBuildingChecker may prevent the cluster processor
				 * from creating any transcripts. This should only happen
				 * where there is only supplemental gene evidence but no
				 * primary evidence. (e.g., a cluster containing BLASTX
				 * alignments but no FGx or GENEID features.)
				 */
				log.warn("Unable to create even one transcript in the range " +
				  cluster.getStart() + "-" + cluster.getStop() + " on " +
				  seq.getGi() + " from " + cluster.size() +
				  " elements. Were there any predicted genes in this region?");
				log.warn(cluster.regions);
				status.numClustersWithNoOutputTranscript += 1;
			}

			long stopTime = System.nanoTime();
			status.elapsedTime += (stopTime - startTime) / 1000000000.0;

			if (log.isDebugEnabled()) {
				log.debug(ts.size() + " transcript(s) after filtering, " + 
				  differenceInSeconds(stopTime, startTime, 2) + " sec");
			}
		}

		return output;
	}

	/**
	 * Creates transcripts from a rangeMap of strand-compatible elements.
	 *
	 * The elements do not need to all reside on the same strand.
	 * In particular unspliced elements can be anywhere. However, all
	 * spliced features *must* reside on the same strand.
	 *
	 * @param seq new transcripts are built on this sequence.
	 * @param rangeMap a range map holding gene evidence Features.
	 * @return a collection of Transcript objects.
	 */
	private Collection<Transcript>
	createTranscripts(BioSequence seq, SequenceRangeMap rangeMap)
	{
		Assert.a(clusterProcessor.getOutputFactory()
		  instanceof TranscriptOutputFactory,
		  "The gene caller was not configured to produce transcripts.");
		TranscriptOutputFactory factory = 
		  (TranscriptOutputFactory) clusterProcessor.getOutputFactory();
		factory.setSequence(seq);

		reset();

		/*
		 * To find all the exon edges, look for boundaries in the rangeMap
		 * containing them. All exon edges will lie on indices where the
		 * region to the left contains a different set of exons than the
		 * region to the right.
		 */

		/* note, the entry set must be sorted for this algorithm to work */
		Collection ranges = rangeMap.getMap(null).getMap().entrySet();

		/* a collection of exons contained in the previous range */
		Collection prevExons = Collections.EMPTY_LIST;
		/* and where that previous range began */
		int prevIndex = Integer.MIN_VALUE;

		for (Iterator i = ranges.iterator(); i.hasNext(); ) {
			Map.Entry entry = (Map.Entry) i.next();
			int index = ((Integer) entry.getKey()).intValue();
			Collection exons = (Collection) entry.getValue();

			Assert.a(index > prevIndex, "The input range map was not sorted.");

			/* find previous exons that stopped right before this edge */
			List stopEvents = new ArrayList();
			for (Iterator j = prevExons.iterator(); j.hasNext(); ) {
				Feature f = (Feature) j.next();
				if (f.getStop() == index-1) {
					stopEvents.add(builder.getStopEvent(f));
				}
			}

			clusterProcessor.processNextEventPoint(stopEvents);

			/* find new exons that start right at this edge */
			List startEvents = new ArrayList();
			for (Iterator j = exons.iterator(); j.hasNext(); ) {
				Feature f = (Feature) j.next();
				if (f.getStart() == index) {
					startEvents.add(builder.getStartEvent(f));
				}
			}

			clusterProcessor.processNextEventPoint(startEvents);

			prevExons = exons;
			prevIndex = index;
		}

		return getOutput();
	}

	/**
	 * After all events have been processed, read transcripts from the
	 * cluster processor and assign them to gene.
	 * @return a collection of Transcript objects.
	 */
	private Collection<Transcript>
	getOutput()
	{
		Collection<Output> outputs = clusterProcessor.getOutput();
		Collection<Transcript> res = new ArrayList<Transcript>();

		if (filter != null) {
			int before = outputs.size();
			outputs = filter.filter(outputs, this);
			int diff = before - outputs.size();
			status.numPathsDroppedByFilter += diff;
			if (log.isDebugEnabled() && diff > 0) {
				log.debug("the filter (1) dropped " + diff + " path builder(s)");
			}
		}

		for (Output output : outputs) {
			TranscriptOutput to = (TranscriptOutput) output;
			res.addAll(to.buildTranscripts(ambiguousUtrPosition));
		}

		if (filter != null) {
			int before = res.size();
			res = filter.filterTranscripts(res, this);
			int diff = before - res.size();			
			status.numPathsDroppedByFilter += diff;
			if (log.isDebugEnabled() && diff > 0) {
				log.debug("the filter (2) dropped " + diff + " path(s)");
			}
		}

		for (Transcript t : res) {
			if (t.getStart() < t.getCdsStart() || t.getStop() > t.getCdsStop()) {
				status.numTranscriptsWithUTR += 1;
			}
		}

		return res;
	}

	/**
	 * ClusterEvents are the main interface between the gene caller and
	 * the cluster processor. They represent exon starts and stops.
	 * This class takes a feature as input and generates the appropriate
	 * start/stop events to pass to the cluster processor.
	 */
	private class ClusterEventBuilder
	{
		/**
		 * Caches previously generated elements (parents of segments).
		 *
		 * Maps a Feature -> ClusterElement representing that Feature.
		 *
		 * Elements correspond to transcripts.
		 */
		Map elementCache = new HashMap();

		/**
		 * Caches previously generated segments (children of elements).
		 *
		 * Maps a Feature -> ClusterSegment representing that Feature.
		 *
		 * Segments correspond to exons.
		 */
		Map segmentCache = new HashMap();

		public void reset()
		{
			segmentCache.clear();
			elementCache.clear();
		}

		/**
		 * Converts a Transcript or AlignmentSpan into a ClusterElement.
		 *
		 * @param f a transcript-like Feature with exon-like children.
		 */
		private ClusterElement getClusterElement(Feature f)
		{
			/* check the cache first */
			ClusterElement ce = (ClusterElement) elementCache.get(f);
			if (ce != null) {
				return ce;
			}

			ce = new ClusterElementBasic();

			ce.setObject(f);
			ce.setStart(f.getStart());
			ce.setStop(f.getStop());
			ce.setId(f.getId());

			for (Iterator i = f.getChildren().iterator(); i.hasNext(); ) {

				Feature child = (Feature) i.next();

				Assert.a(segmentCache.get(child) == null,
				  "The same exon should never be processed twice.");

				ClusterSegment cs = new ClusterSegmentBasic();

				cs.setStart(child.getStart());
				cs.setStop(child.getStop());
				cs.setId(child.getId());

				ce.addSegment(cs);
				segmentCache.put(child, cs);
			}

			ce.check();
			Assert.a(ce.getNumTotalSegments() == f.getChildren().size());
			elementCache.put(f, ce);

			return ce;
		}

		/**
		 * Converts an Exon or AlignmentSegment into a ClusterSegment.
		 *
		 * @param f an exon-like Feature with no children.
		 */
		private ClusterSegment getClusterSegment(Feature f)
		{
			/* create the parent if it doesn't already exist */
			ClusterElement ce = getClusterElement(f.getParent());

			/* creating the parent automatically creates the child */
			ClusterSegment cs = (ClusterSegment) segmentCache.get(f);

			Assert.a(cs.getElement() == ce);
			return cs;
		}

		/**
		 * Creates a start event to describe an exon boundary.
		 *
		 * @param f an exon-like Feature with no children.
		 */
		public ClusterEvent getStartEvent(Feature f)
		{
			ClusterEvent event;

			ClusterSegment cs = getClusterSegment(f);
			Feature parent = f.getParent();

			if (cs.getStart() == parent.getStart()) {
				event = new ElementStart();
			} else {
				event = new SegmentStart();
			}

			event.setIndex(cs.getStart());
			event.setSegment(cs);
			return event;
		}

		/**
		 * Creates a stop event to describe an exon boundary.
		 *
		 * @param f an exon-like Feature with no children.
		 */
		public ClusterEvent getStopEvent(Feature f)
		{
			ClusterEvent event;

			ClusterSegment cs = getClusterSegment(f);
			Feature parent = f.getParent();

			if (cs.getStop() == parent.getStop()) {
				event = new ElementStop();
			} else {
				event = new SegmentStop();
			}

			event.setIndex(cs.getStop());
			event.setSegment(cs);
			return event;
		}
	}

	public ClusterProcessor getClusterProcessor()
	{
		return clusterProcessor;
	}

	public void setClusterProcessor(ClusterProcessor processor)
	{
		clusterProcessor = processor;
	}

	public Filter getFilter()
	{
		return filter;
	}

	public void setFilter(Filter filter)
	{
		this.filter = filter;
	}

	/** @deprecated */
	public boolean isUnsplicedAreGenes()
	{
		return unsplicedAreGenes;
	}

	/** @deprecated */
	public void setUnsplicedAreGenes(boolean b)
	{
		unsplicedAreGenes = b;
	}

	public boolean isUnsplicedGoOnBothStrands()
	{
		return unsplicedGoOnBothStrands;
	}

	public void setUnsplicedGoOnBothStrands(boolean b)
	{
		unsplicedGoOnBothStrands = b;
	}
	
	public boolean isConsiderStrand()
	{
		return considerStrand;
	}

	public void setConsiderStrand(boolean b)
	{
		considerStrand = b;
	}

	public int getAmbiguousUtrPosition()
	{
		return ambiguousUtrPosition;
	}

	public void setAmbiguousUtrPosition(int a)
	{
		ambiguousUtrPosition = a;
	}

	/** @deprecated */
	public int getMinUnsplicedGeneLength()
	{
		return minUnsplicedGeneLength;
	}

	/** @deprecated */
	public void setMinUnsplicedGeneLength(int i)
	{
		minUnsplicedGeneLength = i;
	}

	public GeneCallerStatus getStatus()
	{
		status.numMissedESTs =
		  clusterProcessor.getStatus().numMissedESTs;
		status.numClustersWithMissedESTs =
		  clusterProcessor.getStatus().numClustersWithMissedESTs;
		status.numPruningMistakes =
		  clusterProcessor.getStatus().numPruningMistakes;
		return status;
	}
}
