# Supplementary material for: Cross-kingdom patterns of alternative splicing and splice recognition
Source: Genome Biol. 2008 Mar 5;9(3):R50. doi: 10.1186/gb-2008-9-3-r50 (PMC2397502; doi:10.1186/gb-2008-9-3-r50)
Supplement: Additional data file 6 — We include the source code for the CallReferenceGenes program, as well as the code which labels alternative splice forms. These codes can be inspected but will not be functional without the rest of the Broad Institute's Calhoun environment. These are included as Unix tar files. [file gb-2008-9-3-r50-S6.gz › src/clusterproc/adapter/UnsplicedThreePrimeExtensionOnly.java]

/*
 * The Broad Institute - unpublished source code
 *
 * SOFTWARE COPYRIGHT NOTICE AGREEMENT
 *
 * This software and its documentation are copyright 2005-8 by the
 * Broad Institute/Massachusetts Institute of Technology. All rights are
 * reserved.
 *
 * This software is supplied without any warranty or guaranteed support
 * whatsoever. Neither the Broad Institute nor MIT can be responsible
 * for its use, misuse, or functionality.
 *
 * $Id$
 */

package calhoun.seq.clusterproc.adapter;

import java.util.Set;

import org.apache.commons.logging.Log;
import org.apache.commons.logging.LogFactory;

import org.springframework.beans.factory.BeanNameAware;

import calhoun.bean.Feature;
import calhoun.seq.SeqSegment;
import calhoun.seq.Strand;
import calhoun.seq.clusterproc.ClusterElement;
import calhoun.seq.clusterproc.ClusterSegment;
import calhoun.seq.clusterproc.eval.Rule;
import calhoun.seq.clusterproc.event.ElementStop;
import calhoun.seq.clusterproc.relation.ElementRelationship;
import calhoun.seq.clusterproc.relation.Equals;
import calhoun.seq.clusterproc.relation.ExtendedBy;
import calhoun.seq.clusterproc.relation.Includes;
import calhoun.seq.clusterproc.util.ClusterElementPairInfo;

/**
 * This code is buggy, don't use it
 * @deprecated
 */
public class UnsplicedThreePrimeExtensionOnly implements Rule, BeanNameAware
{
	private static final Log log = LogFactory.getLog(UnsplicedThreePrimeExtensionOnly.class);
	
	static final String beanName = "UnsplicedThreePrimeExtensionOnly";
	public void setBeanName(String val)
	{
	}

	Set unsplicedSkipSubtypes = null;
	
	boolean isSkipSubtype(ClusterElement elem, Set skipSubtypes)
	{
		if (skipSubtypes == null)
		{
			return false;
		}
		Feature feature = (Feature)elem.getObject();
		return skipSubtypes.contains(feature.getSubtype());
	}
	
	public boolean evaluate(ClusterElementPairInfo pairInfo)
	{
		ClusterElement one = pairInfo.pair.firstElement;
		ClusterElement two = pairInfo.pair.secondElement;
		ClusterElement unspliced = null;
		ClusterElement spliced = null;

		if (one.getNumTotalSegments() == 1 && two.getNumTotalSegments() == 1)
		{
			tryExtension(pairInfo, one, two);
			tryExtension(pairInfo, two, one);
			tryInclusion(pairInfo, one, two);
			tryInclusion(pairInfo, two, one);
			tryEquals(pairInfo, one, two);
			
			log.info("satisfied [FR] " + beanName + " for\n\t\t" + pairInfo);
			return true;
		}
		if (one.getNumTotalSegments() == 1 && pairInfo.firstElementCurrentEvent instanceof ElementStop)
		{
			unspliced = one;			
			spliced = two;
		}
		else if (two.getNumTotalSegments() == 1 && pairInfo.secondElementCurrentEvent instanceof ElementStop)
		{
			unspliced = two;			
			spliced = one;
		}
/*
		else if (one.getNumTotalSegments() == 1 || two.getNumTotalSegments() == 1)
		{
			return true;
		}
*/
		if (unspliced != null)
		{
			// if 5' extension, return true to stop comparisons and leave unlinked, otherwise just go on with business,
			// allowing other mechanisms to do 3' extension and inclusion.
			boolean res = isFivePrimeExtension(pairInfo, spliced, unspliced) && !isSkipSubtype(unspliced, unsplicedSkipSubtypes);
			if (res) {
				log.info("satisfied [FR] " + beanName + " for\n\t\t" + pairInfo);
			} else {
				log.debug("failed " + beanName + " for\n\t\t" + pairInfo);
			}
			return res;
/*
			if (!tryExtension(pairInfo, spliced, unspliced) && !tryInclusion(pairInfo, spliced, unspliced))
			{
				if (!isFivePrimeExtension(pairInfo, spliced, unspliced))
				{
					ElementRelationship rel = new Clashes(spliced, unspliced);
					pairInfo.pair.relationships.clear();
					pairInfo.pair.relationships.add(rel);				
				}
			}
			return true;
*/
		}
		log.debug("failed " + beanName + " for\n\t\t" + pairInfo);
		return false;
	}

	boolean tryEquals(ClusterElementPairInfo pairInfo, ClusterElement one, ClusterElement two) 
	{
		SeqSegment sOne = (SeqSegment)one.getObject();
		SeqSegment sTwo = (SeqSegment)two.getObject();
		if (sOne.getStart() == sTwo.getStart() && sOne.getStop() == sTwo.getStop())
		{
			ElementRelationship rel = new Equals(one, two);
			pairInfo.pair.relationships.clear();
			pairInfo.pair.relationships.add(rel);
			return true;
		}
		return false;
	}
	
	boolean tryExtension(ClusterElementPairInfo pairInfo, ClusterElement spliced, ClusterElement unspliced)
	{
		SeqSegment splicedSeqSegment = (SeqSegment)spliced.getObject();
		SeqSegment unsplicedSeqSegment = (SeqSegment)unspliced.getObject();
			
		if (splicedSeqSegment.getStrand() == Strand.MINUS && unsplicedSeqSegment.getStart() < splicedSeqSegment.getStart() &&
			unsplicedSeqSegment.getStop() <= spliced.getFirstSegment().getStop())
		{
			ElementRelationship rel = new ExtendedBy(unspliced, spliced);
			pairInfo.pair.relationships.clear();
			pairInfo.pair.relationships.add(rel);
			log.debug(unspliced.getId() + " extended by " + spliced.getId());
			return true;
		}
		if (splicedSeqSegment.getStrand() == Strand.PLUS && 
			unsplicedSeqSegment.getStop() > splicedSeqSegment.getStop() &&
			unsplicedSeqSegment.getStart() >= spliced.getLastSegment().getStart())
		{
			ElementRelationship rel = new ExtendedBy(spliced, unspliced);
			pairInfo.pair.relationships.clear();
			pairInfo.pair.relationships.add(rel);
			log.debug(spliced.getId() + " extended by " + unspliced.getId());
			return true;
		}
		return false;
	}

	boolean isFivePrimeExtension(ClusterElementPairInfo pairInfo, ClusterElement spliced, ClusterElement unspliced)
	{
		SeqSegment splicedSeqSegment = (SeqSegment)spliced.getObject();
		SeqSegment unsplicedSeqSegment = (SeqSegment)unspliced.getObject();
			
		if (splicedSeqSegment.getStrand() == Strand.PLUS && unsplicedSeqSegment.getStart() < splicedSeqSegment.getStart() &&
			unsplicedSeqSegment.getStop() <= spliced.getFirstSegment().getStop())
		{
			log.debug(unspliced.getId() + " five prime extended by " + spliced.getId());
			return true;
		}
		if (splicedSeqSegment.getStrand() == Strand.MINUS && 
			unsplicedSeqSegment.getStop() > splicedSeqSegment.getStop() &&
			unsplicedSeqSegment.getStart() >= spliced.getLastSegment().getStart())
		{
			log.debug(unspliced.getId() + " five prime extended by " + spliced.getId());
			return true;
		}
		return false;
	}
	
	boolean tryInclusion(ClusterElementPairInfo pairInfo, ClusterElement spliced, ClusterElement unspliced)
	{
		SeqSegment splicedSeqSegment = (SeqSegment)spliced.getObject();
		SeqSegment unsplicedSeqSegment = (SeqSegment)unspliced.getObject();
			
		if (splicedSeqSegment.getStrand() == Strand.PLUS && unsplicedSeqSegment.getStop() <= splicedSeqSegment.getStop() &&
			unsplicedSeqSegment.getStart() >= spliced.getLastSegment().getStart())
		{
			ElementRelationship rel = new Includes(spliced, unspliced);
			pairInfo.pair.relationships.clear();
			pairInfo.pair.relationships.add(rel);
			log.debug(spliced.getId() + " includes " + unspliced.getId());
			return true;
		}
		if (splicedSeqSegment.getStrand() == Strand.MINUS && unsplicedSeqSegment.getStart() >= splicedSeqSegment.getStart() &&
			unsplicedSeqSegment.getStop() <= spliced.getFirstSegment().getStop())
		{
			ElementRelationship rel = new Includes(spliced, unspliced);
			pairInfo.pair.relationships.clear();
			pairInfo.pair.relationships.add(rel);
			log.debug(spliced.getId() + " includes " + unspliced.getId());
			return true;
		}
		return false;
	}

	public Set getUnsplicedSkipSubtypes()
	{
		return unsplicedSkipSubtypes;
	}

	public void setUnsplicedSkipSubtypes(Set set)
	{
		unsplicedSkipSubtypes = set;
	}

}
