# Supplementary material for: Cross-kingdom patterns of alternative splicing and splice recognition
Source: Genome Biol. 2008 Mar 5;9(3):R50. doi: 10.1186/gb-2008-9-3-r50 (PMC2397502; doi:10.1186/gb-2008-9-3-r50)
Supplement: Additional data file 6 — We include the source code for the CallReferenceGenes program, as well as the code which labels alternative splice forms. These codes can be inspected but will not be functional without the rest of the Broad Institute's Calhoun environment. These are included as Unix tar files. [file gb-2008-9-3-r50-S6.gz › src/clusterproc/adapter/CalhounFilter.java]

/*
 * The Broad Institute - unpublished source code
 *
 * SOFTWARE COPYRIGHT NOTICE AGREEMENT
 *
 * This software and its documentation are copyright 2005-8 by the
 * Broad Institute/Massachusetts Institute of Technology. All rights are
 * reserved.
 *
 * This software is supplied without any warranty or guaranteed support
 * whatsoever. Neither the Broad Institute nor MIT can be responsible
 * for its use, misuse, or functionality.
 *
 * $Id$
 */

package calhoun.seq.clusterproc.adapter;

import java.io.File;
import java.util.ArrayList;
import java.util.Collection;
import java.util.HashMap;
import java.util.Map;

import org.apache.commons.logging.Log;
import org.apache.commons.logging.LogFactory;

import org.python.util.PythonInterpreter;

import calhoun.bean.Feature;
import calhoun.bean.Transcript;
import calhoun.seq.clusterproc.Output;
import calhoun.seq.clusterproc.adapter.TranscriptOutput;

/**
 * Only allows transcript objects with an evidence feature.
 *
 * If there are multiple transcripts with the same evidence feature,
 * the longest one is allowed; the rest are dropped. (We do not predict
 * alternate splices in UTR, so the transcript with the most UTR wins.)
 */
public class CalhounFilter implements GeneCaller.Filter
{
	private static final Log log = LogFactory.getLog(CalhounFilter.class);

	public CalhounFilter() { }

	public Collection<Output> filter(Collection<Output> objects,
	  GeneCaller geneCaller)
	{
		return objects;
	}

	public Collection<Transcript> filterTranscripts(
	  Collection<Transcript> transcripts, GeneCaller geneCaller)
	{
		Map<Feature, Transcript> map = new HashMap();

		for (Transcript t : transcripts) {
			Feature key = t.getEvidenceFeature();

			if (key == null) {
				continue;
			}

			log.debug("evidenceFeature of type: " + key.getAnalysisRun().getProcess());

			Transcript prev = map.get(key);
			
			if (prev == null ||
			  t.getSplicedLength() > prev.getSplicedLength()) {
				map.put(key, t);
			}
		}

		return new ArrayList<Transcript>(map.values());		
	}
}
