# Supplementary material for: Cross-kingdom patterns of alternative splicing and splice recognition
Source: Genome Biol. 2008 Mar 5;9(3):R50. doi: 10.1186/gb-2008-9-3-r50 (PMC2397502; doi:10.1186/gb-2008-9-3-r50)
Supplement: Additional data file 6 — We include the source code for the CallReferenceGenes program, as well as the code which labels alternative splice forms. These codes can be inspected but will not be functional without the rest of the Broad Institute's Calhoun environment. These are included as Unix tar files. [file gb-2008-9-3-r50-S6.gz › src/clusterproc/util/ClusterElementPairInfo.java]

/*
 * The Broad Institute - unpublished source code
 *
 * SOFTWARE COPYRIGHT NOTICE AGREEMENT
 *
 * This software and its documentation are copyright 2005-8 by the
 * Broad Institute/Massachusetts Institute of Technology. All rights are
 * reserved.
 *
 * This software is supplied without any warranty or guaranteed support
 * whatsoever. Neither the Broad Institute nor MIT can be responsible
 * for its use, misuse, or functionality.
 *
 * $Id$
 */

package calhoun.seq.clusterproc.util;

import calhoun.seq.clusterproc.event.ClusterEvent;

/**
 * Associates two ClusterElements and the last one or two events
 * that have affected each one. Rules operate on these objects.
 *
 * Note that while two elements are contained in an object that
 * claims to be unordered (and it is in most contexts), the
 * ordering has a definite meaning here.
 */
public class ClusterElementPairInfo
{
	public UnorderedClusterElementPair pair = null;
	public ClusterEvent firstElementCurrentEvent = null;
	public ClusterEvent firstElementLastEvent = null;
	public ClusterEvent secondElementCurrentEvent = null;
	public ClusterEvent secondElementLastEvent = null;

	/**
	 * "So the last shall be first, and the first last"
	 */
	public void reverse()
	{
		ClusterEvent tmp;
		
		tmp = firstElementCurrentEvent;
		firstElementCurrentEvent = secondElementCurrentEvent;
		secondElementCurrentEvent = tmp;

		tmp = firstElementLastEvent;
		firstElementLastEvent = secondElementLastEvent;
		secondElementLastEvent = tmp;
	
		pair.swapElements();
	}

	public String toString()
	{
		String accum = "";

		accum += pair.firstElement.toString() + "-";
		accum += (firstElementLastEvent == null) ?
		  "<null>," : firstElementLastEvent.toString() + ",";
		accum += (firstElementCurrentEvent == null) ?
		  "<null>" : firstElementCurrentEvent.toString();

		accum += " & " + pair.secondElement.toString() + "-";
		accum += (secondElementLastEvent == null) ?
		  "<null>," : secondElementLastEvent.toString() + ",";
		accum += (secondElementCurrentEvent == null) ?
		  "<null>" : secondElementCurrentEvent.toString();

		return accum + " " + pair.printRelationships();
	}
	public ClusterEvent getFirstElementCurrentEvent()
	{
		return firstElementCurrentEvent;
	}

	public ClusterEvent getFirstElementLastEvent()
	{
		return firstElementLastEvent;
	}

	public UnorderedClusterElementPair getPair()
	{
		return pair;
	}

	public ClusterEvent getSecondElementCurrentEvent()
	{
		return secondElementCurrentEvent;
	}

	public ClusterEvent getSecondElementLastEvent()
	{
		return secondElementLastEvent;
	}

	public void setFirstElementCurrentEvent(ClusterEvent event)
	{
		firstElementCurrentEvent = event;
	}

	public void setFirstElementLastEvent(ClusterEvent event)
	{
		firstElementLastEvent = event;
	}

	public void setPair(UnorderedClusterElementPair pair)
	{
		this.pair = pair;
	}

	public void setSecondElementCurrentEvent(ClusterEvent event)
	{
		secondElementCurrentEvent = event;
	}

	public void setSecondElementLastEvent(ClusterEvent event)
	{
		secondElementLastEvent = event;
	}
}
