# Supplementary material for: Cross-kingdom patterns of alternative splicing and splice recognition
Source: Genome Biol. 2008 Mar 5;9(3):R50. doi: 10.1186/gb-2008-9-3-r50 (PMC2397502; doi:10.1186/gb-2008-9-3-r50)
Supplement: Additional data file 6 — We include the source code for the CallReferenceGenes program, as well as the code which labels alternative splice forms. These codes can be inspected but will not be functional without the rest of the Broad Institute's Calhoun environment. These are included as Unix tar files. [file gb-2008-9-3-r50-S6.gz › src/clusterproc/util/UnorderedClusterElementPair.java]

/*
 * The Broad Institute - unpublished source code
 *
 * SOFTWARE COPYRIGHT NOTICE AGREEMENT
 *
 * This software and its documentation are copyright 2005-8 by the
 * Broad Institute/Massachusetts Institute of Technology. All rights are
 * reserved.
 *
 * This software is supplied without any warranty or guaranteed support
 * whatsoever. Neither the Broad Institute nor MIT can be responsible
 * for its use, misuse, or functionality.
 *
 * $Id$
 */

package calhoun.seq.clusterproc.util;

import java.util.ArrayList;
import java.util.Collection;
import java.util.Iterator;
import java.util.HashSet;
import java.util.List;
import java.util.Set;
import java.util.SortedSet;
import java.util.TreeSet;

import org.apache.commons.logging.Log;
import org.apache.commons.logging.LogFactory;

import calhoun.seq.clusterproc.ClusterElement;
import calhoun.seq.clusterproc.relation.AlternativeSplice;
import calhoun.seq.clusterproc.relation.Clashes;
import calhoun.seq.clusterproc.relation.ElementRelationship;
import calhoun.seq.clusterproc.relation.Equals;
import calhoun.seq.clusterproc.relation.ExtendedBy;
import calhoun.seq.clusterproc.relation.Includes;
import calhoun.util.Assert;
import calhoun.util.Checkable;

/**
 * An unordered pair of ClusterElements that can store the relationship(s)
 * between them, e.g. Clashes, AlternativeSplice, etc.
 *
 * If two pairs have the same Elements injected in either order, they
 * will register as being equal() and hash identically. It is not safe
 * to use == with this class.
 */
public class UnorderedClusterElementPair implements Checkable
{
	private static final Log log =
	  LogFactory.getLog(UnorderedClusterElementPair.class);

	public ClusterElement firstElement;
	public ClusterElement secondElement;

	/**
	 * The number of currently known shared introns between the two
	 * elements. This field is incremented and examined by a few
	 * special rules.
	 *
	 * see also TranscriptHunterCompatibilityRule, SharedIntronIncrement
	 */
	public int sharedIntronCount = 0;

	/**
	 * A collection of ElementRelationship objects that describe how
	 * the two pairwise elements relate. Note that ElementRelationship
	 * objects are directional while pair objects are not. Thus if
	 * firstElement is an alternative splice of secondElement there
	 * will be two AlternativeSplice objects in this collection.
	 *
	 * Use a TreeSet to keep relationships ordered for debugging.
	 */
	public Collection<ElementRelationship> relationships;


	/** Empty pairs are not allowed. */
	private UnorderedClusterElementPair() { }

	/** Creates a pair of ClusterElements from a pair of ClusterElements. */
	public UnorderedClusterElementPair(ClusterElement one, ClusterElement two)
	{
		Assert.a(!one.equals(two),
		  "attempt to create a pair with identical endpoints");

		if (log.isDebugEnabled()) {
			relationships = new TreeSet<ElementRelationship>();
		} else {
			relationships = new ArrayList<ElementRelationship>(2);
		}

		firstElement = one;
		secondElement = two;
	}

	/**
	 * Checks for equality.
	 *
	 * As this class is unordered we check against the other object, then
	 * flip the elements and check again.
	 *
	 * Note the relationships collection is not consulted in either equals()
	 * or hashCode(). An element pair is defined by its endpoints. If the
	 * relationships are changed it will not (and should not) affect its
	 * position in a HashSet.
	 */
	public boolean equals(Object obj)
	{
		if (!(obj instanceof UnorderedClusterElementPair)) {
			return false;
		}

		UnorderedClusterElementPair pair = (UnorderedClusterElementPair) obj;

		if (getFirstElement().equals(pair.getFirstElement()) &&
		  getSecondElement().equals(pair.getSecondElement())) {
			return true;
		} else if (getFirstElement().equals(pair.getSecondElement()) &&
		  getSecondElement().equals(pair.getFirstElement())) {
			return true;
		}
		
		return false;
	}
	
	/**
	 * Gets a simple hash based on the endpoints.
	 *
	 * Note the relationships collection is not consulted in either
	 * equals() or hashCode(). An element pair is defined by its
	 * endpoints. If the relationships are changed it will not (and
	 * should not) affect its position in a HashSet.
	 */
	public int hashCode()
	{
		/* it doesn't matter what order the endpoints were inserted */
		return firstElement.hashCode() + secondElement.hashCode();
	}
	
	/**
	 * Exchanges the two endpoints.
	 *
	 * Since this class is unordered this may appear to be a function
	 * that should do nothing. However, PairInfo objects are ordered
	 * and use this class to keep certain state. For them, flipping
	 * elements is important.
	 */
	void swapElements()
	{
		ClusterElement tmp = firstElement;
		firstElement = secondElement;
		secondElement = tmp;
	}
	
	public String toString()
	{
		return "{" + firstElement + ", " + secondElement + "}";
	}
	
	public String toDetailedString()
	{
		StringBuffer sb = new StringBuffer(toString());
		
		sb.append(": ");
		sb.append(firstElement.toDetailedString());
		sb.append(", ");
		sb.append(secondElement.toDetailedString());
		
		return sb.toString();
	}

	/**
	 * Prints a list of all known relationships between these elements.
	 */
	public String printRelationships()
	{
		StringBuffer sb = new StringBuffer("{ ");
		
		for (Iterator iter = relationships.iterator(); iter.hasNext(); ) {
			ElementRelationship er = (ElementRelationship)iter.next();
			sb.append(er + (iter.hasNext() ? ", " : ""));
		}
		sb.append(" }");
		
		return sb.toString();
	}

	public String printExtensionRelationships()
	{
		List<ElementRelationship> rels = new ArrayList<ElementRelationship>();
		for (ElementRelationship er : relationships) {
			if (er instanceof ExtendedBy) {
				rels.add(er);
			}
		}

		if (rels.size() == 0) {
			return null;
		}

		StringBuffer sb = new StringBuffer("{ ");
		for (Iterator iter = rels.iterator(); iter.hasNext(); ) {
			ElementRelationship er = (ElementRelationship)iter.next();
			sb.append(er + (iter.hasNext() ? ", " : ""));
		}
		sb.append(" }");

		return sb.toString();
	}

	/**
	 * Sanity-checks a pair of elements.
	 */
	public void check()
	{
		check(false);
	}
	
	public void check(boolean strictChecks)
	{
		String exp = " - this is likely due to a Rules bug";

		Assert.a(strictChecks || log.isDebugEnabled(),
		  "this method is far too slow for non-debug use");

		if (log.isDebugEnabled()) {
			log.trace("checking " + toDetailedString());
		}

		Assert.a(firstElement.getStart() <= secondElement.getStop() ||
		  secondElement.getStart() <= firstElement.getStop(),
		  toDetailedString() + " has elements that do not overlap: " +
		  printRelationships() + exp);
		Assert.a(relationships.size() <= 2,
		  toDetailedString() + " has too many relationships: " +
		  printRelationships() + exp);
		Assert.a(relationships.size() > 0,
		  toDetailedString() + " has no relationships: " +
		  printRelationships() + exp);

		ElementRelationship one = null;
		ElementRelationship two = null;
		
		for (ElementRelationship er : relationships) {
			if (one == null) {
				one = er;
			} else {
				two = er;
			}
		}

//		ElementRelationship one = (ElementRelationship) relationships.first();
//		ElementRelationship two = (ElementRelationship) relationships.last();

		if (one instanceof AlternativeSplice ||
		  one instanceof Clashes || one instanceof Equals) {
			/* these three relationship types are symmetrical */
			Assert.a(relationships.size() == 2,
			  toDetailedString() + " has too few relationships: " +
			  printRelationships() + exp);
			Assert.a(two.getClass() == one.getClass(),
			  toDetailedString() + " has incompatible relationship types: " +
			  printRelationships() + exp);
			Assert.a(one.equals(two.flip()),
			  toDetailedString() + " has incompatible relationship endpoints: " +
			  printRelationships() + exp);

		} else if (one instanceof ExtendedBy) {
			/* extensions are not */
			Assert.a(two == null || two instanceof Includes,
			  toDetailedString() + " has incompatible relationships: " +
			  printRelationships() + exp);
			  
		} else if (one instanceof Includes) {
			/* neither are inclusions */
			Assert.a(two == null || two instanceof ExtendedBy,
			  toDetailedString() + " has incompatible relationships: " +
			  printRelationships() + exp);

		} else {
			Assert.a(0 == 1,
			  toDetailedString() + " has bad relationships: " +
			  printRelationships() + exp);
		}
	}
	
	public ClusterElement getFirstElement()
	{
		return firstElement;
	}
	
	public void setFirstElement(ClusterElement element)
	{
		firstElement = element;
	}

	public ClusterElement getSecondElement()
	{
		return secondElement;
	}

	public void setSecondElement(ClusterElement element)
	{
		secondElement = element;
	}
	
	public boolean addRelationship(ElementRelationship relationship)
	{
		return relationships.add(relationship);
	}
	
	public boolean removeRelationship(ElementRelationship relationship)
	{
		return relationships.remove(relationship);
	}
	
	public void clearRelationships()
	{
		relationships.clear();
	}

	public Collection<ElementRelationship> getRelationships()
	{
		return relationships;
	}

	public int getSharedIntronCount()
	{
		return sharedIntronCount;
	}
	
	public void setSharedIntronCount(int i)
	{
		sharedIntronCount = i;
	}
}
