# Supplementary material for: Cross-kingdom patterns of alternative splicing and splice recognition
Source: Genome Biol. 2008 Mar 5;9(3):R50. doi: 10.1186/gb-2008-9-3-r50 (PMC2397502; doi:10.1186/gb-2008-9-3-r50)
Supplement: Additional data file 6 — We include the source code for the CallReferenceGenes program, as well as the code which labels alternative splice forms. These codes can be inspected but will not be functional without the rest of the Broad Institute's Calhoun environment. These are included as Unix tar files. [file gb-2008-9-3-r50-S6.gz › src/clusterproc/Output.java]

/*
 * The Broad Institute - unpublished source code
 *
 * SOFTWARE COPYRIGHT NOTICE AGREEMENT
 *
 * This software and its documentation are copyright 2005-8 by the
 * Broad Institute/Massachusetts Institute of Technology. All rights are
 * reserved.
 *
 * This software is supplied without any warranty or guaranteed support
 * whatsoever. Neither the Broad Institute nor MIT can be responsible
 * for its use, misuse, or functionality.
 *
 * $Id$
 */

package calhoun.seq.clusterproc;

import java.util.Collection;

/**
 * This class represents a cluster of elements as a single Feature-like
 * object with starts and stops. getElements() returns elements that
 * do not clash with the segments defined in starts and stops.
 */
public interface Output
{
	// Construction part of Output interface
	
	/**
	 * Specifies the next start index for a segment in the element.
	 */
	public void nextStart(int index);
	
	/**
	 * Specifies the next end index for a segment in the element.
	 *
	 * Must only follow a call to nextStart.
	 */
	public void nextStop(int index);
	
	// Add an element associated with this Output
	public void addElement(ClusterElement element);

	// Add Collection of ClusterElement associated with Output
	public void addElements(Collection clusterElements);
	
	// Read part of Output interface
	public Collection getElements();
}
