# Supplementary material for: Cross-kingdom patterns of alternative splicing and splice recognition
Source: Genome Biol. 2008 Mar 5;9(3):R50. doi: 10.1186/gb-2008-9-3-r50 (PMC2397502; doi:10.1186/gb-2008-9-3-r50)
Supplement: Additional data file 6 — We include the source code for the CallReferenceGenes program, as well as the code which labels alternative splice forms. These codes can be inspected but will not be functional without the rest of the Broad Institute's Calhoun environment. These are included as Unix tar files. [file gb-2008-9-3-r50-S6.gz › src/clusterproc/ClusterSegment.java]

/*
 * The Broad Institute - unpublished source code
 *
 * SOFTWARE COPYRIGHT NOTICE AGREEMENT
 *
 * This software and its documentation are copyright 2005-8 by the
 * Broad Institute/Massachusetts Institute of Technology. All rights are
 * reserved.
 *
 * This software is supplied without any warranty or guaranteed support
 * whatsoever. Neither the Broad Institute nor MIT can be responsible
 * for its use, misuse, or functionality.
 *
 * $Id$
 */

package calhoun.seq.clusterproc;

import calhoun.util.Assert;

/**
 * Subcomponent of a ClusterElement; roughly corresponds to an exon.
 */
public abstract class ClusterSegment
implements Comparable
{
	public abstract String getId();
	public abstract void setId(String id);

	public abstract ClusterElement getElement();
	public abstract void setElement(ClusterElement element);

	public abstract int getStart();
	public abstract void setStart(int val);

	public abstract int getStop();
	public abstract void setStop(int val);

	/**
	 * Compares two ClusterSegments by coordinates only.
	 *
	 * I can't think of a case where I'd ever want to sort overlapping
	 * ClusterSegments. So there's an assertion in here to that effect.
	 */
	public int compareTo(Object obj)
	{
		if (obj == null) {
			/* satisfy Comparable contract */
			throw new NullPointerException();
		}

		ClusterSegment rhs = (ClusterSegment) obj;

		Assert.a(getStart() >= 0 && getStop() >= 0,
		  "uninitialized ClusterSegment used in left-hand comparison");
		Assert.a(rhs.getStart() >= 0 && rhs.getStop() >= 0,
		  "uninitialized ClusterSegment used in right-hand comparison");

		int res = getStart() - rhs.getStart();
		if (res == 0) {
			res = getStop() - rhs.getStop();
		}

		return res;
	}

	/**
	 * Lightweight equality check.
	 *
	 * Although a segment is tightly associated with its parent element,
	 * we don't really compare parents deeply here.
	 */
	public boolean equals(Object obj)
	{
		if (obj == null) {
			return false;
		} else if (!(obj instanceof ClusterSegment)) {
			return false;
		}

		ClusterSegment rhs = (ClusterSegment) obj;

		if (!getId().equals(rhs.getId())) {
			return false;
		}

		if (compareTo(obj) != 0) {
			return false;
		}
		
		return true;
	}

	public int hashCode()
	{
		int hc = 17;
		hc = 37 * hc + getStart();
		hc = 37 * hc + getStop();
		hc = 37 * hc + getId().hashCode();
		return hc;
	}

	public String toString()
	{
		return "(" + getStart() + ", " + getStop() + ")";
	}
}
