# Supplementary material for: Cross-kingdom patterns of alternative splicing and splice recognition
Source: Genome Biol. 2008 Mar 5;9(3):R50. doi: 10.1186/gb-2008-9-3-r50 (PMC2397502; doi:10.1186/gb-2008-9-3-r50)
Supplement: Additional data file 6 — We include the source code for the CallReferenceGenes program, as well as the code which labels alternative splice forms. These codes can be inspected but will not be functional without the rest of the Broad Institute's Calhoun environment. These are included as Unix tar files. [file gb-2008-9-3-r50-S6.gz › src/clusterproc/impl/OutputBasic.java]

/*
 * The Broad Institute - unpublished source code
 *
 * SOFTWARE COPYRIGHT NOTICE AGREEMENT
 *
 * This software and its documentation are copyright 2005-8 by the
 * Broad Institute/Massachusetts Institute of Technology. All rights are
 * reserved.
 *
 * This software is supplied without any warranty or guaranteed support
 * whatsoever. Neither the Broad Institute nor MIT can be responsible
 * for its use, misuse, or functionality.
 *
 * $Id$
 */

package calhoun.seq.clusterproc.impl;

import java.util.Collection;
import java.util.LinkedHashSet;
import java.util.SortedSet;
import java.util.TreeSet;

import calhoun.seq.clusterproc.ClusterElement;
import calhoun.seq.clusterproc.Output;
import calhoun.util.Assert;

/**
 * Lightweight implementation of the Output class.
 */
public class OutputBasic implements Output
{
	/**
	 * Collection of start and stop coordinates, one after the other.
	 *
	 * In this ordered set, starts and stops are distinguished by their
	 * position. Starts have even indices and stops have odd indices,
	 * when viewed in order from the lowest index.
	 */
	private SortedSet indices = new TreeSet();

	/**
	 * Set of elements that are consistent with coordinates in indices.
	 *
	 * If an element is in this list it means it will not clash with a
	 * Feature that matches the starts and stops in the indices set.
	 */
	private Collection elements = new LinkedHashSet();

	/**
	 * True if the last element added was a start.
	 *
	 * This enforces the contract that a new Output object must first
	 * have a start added, followed by alternating stops and starts.
	 */
	private boolean lastAddedWasStart = false;
		
	public void nextStart(int index)
	{
		Assert.a(lastAddedWasStart == false);
		if (indices.size() > 0) {
			Assert.a(index > ((Integer) indices.last()).intValue());
		}

		indices.add(new Integer(index));
		lastAddedWasStart = true;
	}

	public void nextStop(int index)
	{
		Assert.a(lastAddedWasStart == true);
		if (indices.size() > 0) {
			Assert.a(index > ((Integer) indices.last()).intValue());
		}

		indices.add(new Integer(index));
		lastAddedWasStart = false;
	}

	public void addElement(ClusterElement element)
	{
		elements.add(element);
	}

	public void addElements(Collection clusterElements)
	{
		elements.addAll(clusterElements);
	}

	public SortedSet getIndices()
	{
		/* make sure indices set has matched starts and stops */
		Assert.a(indices.size() % 2 == 0);
		return indices;
	}

	public void setIndices(SortedSet collection)
	{
		Assert.a(collection.size() % 2 == 0);
		indices = collection;
	}

	public Collection getElements()
	{
		return elements;
	}

	public void setElements(Collection collection)
	{
		elements = collection;
	}
}
