# Supplementary material for: Cross-kingdom patterns of alternative splicing and splice recognition
Source: Genome Biol. 2008 Mar 5;9(3):R50. doi: 10.1186/gb-2008-9-3-r50 (PMC2397502; doi:10.1186/gb-2008-9-3-r50)
Supplement: Additional data file 6 — We include the source code for the CallReferenceGenes program, as well as the code which labels alternative splice forms. These codes can be inspected but will not be functional without the rest of the Broad Institute's Calhoun environment. These are included as Unix tar files. [file gb-2008-9-3-r50-S6.gz › src/clusterproc/event/ClusterEvent.java]

/*
 * The Broad Institute - unpublished source code
 *
 * SOFTWARE COPYRIGHT NOTICE AGREEMENT
 *
 * This software and its documentation are copyright 2005-8 by the
 * Broad Institute/Massachusetts Institute of Technology. All rights are
 * reserved.
 *
 * This software is supplied without any warranty or guaranteed support
 * whatsoever. Neither the Broad Institute nor MIT can be responsible
 * for its use, misuse, or functionality.
 *
 * $Id$
 */

package calhoun.seq.clusterproc.event;

import java.util.regex.Matcher;
import java.util.regex.Pattern;

import calhoun.seq.clusterproc.ClusterSegment;

/**
 * The engine's view of a cluster is of an ordered set of ClusterEvents.
 *
 * Various event types are represented by subclasses, not by a type field.
 *
 * Each event indicates the start or stop of a particular object in
 * the cluster. Events are processed in index order but not segment order.
 * That is, if segments A and B both start at 2 and end at 5, both starts
 * will be processed before either stop, but whether A's start or B's
 * start is processed first is not specified.
 *
 * see also ElementStart, ElementStop, SegmentStart, SegmentStop
 *
 * XXX there's no compareTo() function here; I'm still not sure where
 * and how events are sorted in the ClusterProcessor.
 */	
public class ClusterEvent 
{
	public int index;
	public ClusterSegment segment;
	
	public int getIndex()
	{
		return index;
	}

	public void setIndex(int i)
	{
		index = i;
	}
	
	public ClusterSegment getSegment()
	{
		return segment;
	}

	public void setSegment(ClusterSegment segment)
	{
		this.segment = segment;
	}

	public boolean equals(Object obj)
	{
		if (!(obj instanceof ClusterEvent)) {
			return false;
		}
	
		ClusterEvent rhs = (ClusterEvent)obj;

		if (getIndex() != rhs.getIndex()) {
			return false;
		} else if (!getSegment().equals(rhs.getSegment())) {
			return false;
		} 

		return getClass().equals(obj.getClass());
	}
	
	public int hashCode()
	{
		int hc = 17;
		hc = 37 * hc + getIndex();
		hc = 37 * hc + getSegment().hashCode();
		hc = 37 * hc + getClass().hashCode();
		return hc;
	}

	public String toString()
	{
		/* trim the subclass name to the most specific part */
		Pattern p = Pattern.compile("(?<=\\.)[^.]+$");
		Matcher m = p.matcher(getClass().getName());
		String type = m.find() ? m.group() : "Event";

		String id = (segment == null) ? "null" : segment.getId();
		return type + "@" + id + ":" + getIndex();
	}
}
