# Supplementary material for: Cross-kingdom patterns of alternative splicing and splice recognition
Source: Genome Biol. 2008 Mar 5;9(3):R50. doi: 10.1186/gb-2008-9-3-r50 (PMC2397502; doi:10.1186/gb-2008-9-3-r50)
Supplement: Additional data file 6 — We include the source code for the CallReferenceGenes program, as well as the code which labels alternative splice forms. These codes can be inspected but will not be functional without the rest of the Broad Institute's Calhoun environment. These are included as Unix tar files. [file gb-2008-9-3-r50-S6.gz › src/clusterproc/ClusterProcessor.java]

/*
 * The Broad Institute - unpublished source code
 *
 * SOFTWARE COPYRIGHT NOTICE AGREEMENT
 *
 * This software and its documentation are copyright 2005-8 by the
 * Broad Institute/Massachusetts Institute of Technology. All rights are
 * reserved.
 *
 * This software is supplied without any warranty or guaranteed support
 * whatsoever. Neither the Broad Institute nor MIT can be responsible
 * for its use, misuse, or functionality.
 *
 * $Id$
 */

package calhoun.seq.clusterproc;

import java.util.ArrayList;
import java.util.Collection;
import java.util.Collections;
import java.util.Comparator;
import java.util.HashMap;
import java.util.HashSet;
import java.util.LinkedHashMap;
import java.util.LinkedHashSet;
import java.util.Iterator;
import java.util.List;
import java.util.Map;
import java.util.Set;
import java.util.SortedSet;
import java.util.TreeSet;

import org.apache.commons.collections.CollectionUtils;
import org.apache.commons.collections.keyvalue.MultiKey;
import org.apache.commons.logging.Log;
import org.apache.commons.logging.LogFactory;

import calhoun.bean.Feature;

import calhoun.seq.clusterproc.eval.Rule;
import calhoun.seq.clusterproc.event.ClusterEvent;
import calhoun.seq.clusterproc.event.ElementStop;
import calhoun.seq.clusterproc.relation.AlternativeSplice;
import calhoun.seq.clusterproc.relation.Clashes;
import calhoun.seq.clusterproc.relation.ElementRelationship;
import calhoun.seq.clusterproc.relation.Equals;
import calhoun.seq.clusterproc.relation.ExtendedBy;
import calhoun.seq.clusterproc.relation.Includes;
import calhoun.seq.clusterproc.relation.RelationUtils;
import calhoun.seq.clusterproc.util.ClusterElementPairInfo;
import calhoun.seq.clusterproc.util.UnorderedClusterElementPair;

import calhoun.util.Assert;
import calhoun.util.RangeMap;

/**
 * Groups a cluster of ClusterElement objects into one or more paths.
 *
 * A cluster consists of elements that overlap each other.
 *
 * A path consists of elements that overlap and do not conflict
 * (i.e., clash or splice alternatively) with each other.
 *
 * This class processes a cluster in two steps. First, each element's
 * relation to every other element is determined by applying a set
 * of Rule objects. Second, paths are built that represent sets of
 * mutually-compatible elements.
 *
 * This class does not define what a clash or alternative splice is.
 * It depends on a List of Rule objects to do this. Most rules are
 * defined in Spring/XML although some more complex ones are pure
 * Java objects.
 */
public class ClusterProcessor
{
	private static final Log log = LogFactory.getLog(ClusterProcessor.class);

	/**
	 * This map contains the relationships between cluster elements.
	 *
	 * Look up a ClusterElement in this map to find the set of its
	 * pairwise relationships to all other CE's in this cluster.
	 * The pairs returned are built by the rules engine.
	 */
	protected Map<ClusterElement, Set<UnorderedClusterElementPair>>
	  relationshipMap =
	  new LinkedHashMap<ClusterElement, Set<UnorderedClusterElementPair>>();

	/*
	 * Maps an element to the set of all elements that can be reached
	 * through it through one or more traversals. Thus, no element is
	 * a descendant of itself. An inclusion is usually not a descendant
	 * unless it shares a trailing edge with its includer.
	 */
	Map<ClusterElement, Set<ClusterElement>> descendantMap =
	  new HashMap<ClusterElement, Set<ClusterElement>>();
	
	private Set<ClusterElement> getMappedDescendants(ClusterElement e) {
		if (isPruneRelationships()) {
			Set<ClusterElement> res = descendantMap.get(e);
			Assert.a(res != null);
			return Collections.unmodifiableSet(res);
		} else {
			return Collections.EMPTY_SET;
		}
	}

	/**
	 * Reference to a sorter class that's used all over the place.
	 */
	ClusterElement.TraversalSorter sorter =
	  new ClusterElement.TraversalSorter(this);

	/**
	 * A map whose keys are ClusterElements that are currently 'live'.
	 * (That is, elements for which an ElementStart event has been
	 * processed but for which no ElementStop has yet occurred.) The
	 * corresponding value is the most recent ClusterEvent that
	 * involved the ClusterElement key.
	 *
	 * Used only during rules evaluation.
	 *
	 * map[ClusterElement -> previous ClusterEvent for that element]
	 */
	protected Map<ClusterElement, ClusterEvent> liveElementMap =
	  new HashMap<ClusterElement, ClusterEvent>();

	/**
	 * A map of ClusterElements that are 'dead'. This map is similar
	 * to liveElementMap, but contains elements for which an
	 * ElementStop has been parsed. Elements that have stopped can
	 * never restart, so the lifecycle of a ClusterElement is as
	 * follows: unprocessed -> livemap -> deadmap.
	 *
	 * The event object that is the value in this map must always be
	 * an ElementStop event.
	 *
	 * Used only during rules evaluation.
	 *
	 * map[ClusterElement -> previous ClusterEvent for that element]
	 */
	protected Map<ClusterElement, ClusterEvent> deadElementMap =
	  new HashMap<ClusterElement, ClusterEvent>();

	/**
	 * A list of relationship evaluation rules.
	 *
	 * These rules are extracted from a Spring/XML file and can be
	 * altered without a recompile.
	 */
	protected Collection rules = new ArrayList();

	/**
	 * An OutputFactory converts the internal ClusterProcessor
	 * representation of a path (a Path, see below) into a more
	 * usable and less complicated Output object for external
	 * consumption.
	 */
	protected OutputFactory outputFactory = null;

	/**
	 * If this is set true, paths begin at the first start. When
	 * false, paths are traced starting from their tails. Flipping
	 * this bit should have absolutely no effect on the output,
	 * but the graph traversal will be reversed, making it very
	 * handy for testing.
	 */
	private boolean startPathWithRoots = true;

	/**
	 * If this is set true, one path's extensions are fully processed
	 * before any other paths are explored at all. If false, extensions
	 * are processed in the order they are discovered (although this
	 * does not necessarily mean that the traversal is breadth-first).
	 *
	 * true is far more efficient, false is good for test coverage.
	 */
	private boolean extensionDepthFirst = true;

	/**
	 * If true, will walk the relationship graph and remove redundant
	 * relationships. The walk is O(VE) or so, which might be better
	 * than the combinatorial explosion of tracing redundant paths.
	 * Since I'm not sure, the cluster processor works both ways.
	 */
	private boolean pruneRelationships = true;

	/**
	 * Set true to perform additional, slow, validity checks.
	 */
	private boolean strictChecks = false;

	/**
	 * Builds the initial, empty relationship map among ClusterElements.
	 */
	protected RelationshipBuilder relationshipBuilder =
		new DefaultRelationshipBuilder();

	/**
	 * Determines if two elements should be allowed to have a
	 * relationship.
	 */
	protected PairBuildingChecker pairBuildingChecker = null;

	/**
	 * Running count of the number of path extensions.
	 */
	private int steps = 0;

	/**
	 * Paths are given a unique increasing id for debugging purposes.
	 */
	private int pathBaseId = 0;

	/* error counters */
	public class ClusterProcessorStatus
	{
		public int numMissedESTs = 0;
		public int numClustersWithMissedESTs = 0;
		public int numPruningMistakes = 0;
	}

	/**
	 * A running status object, returns a count in the pipeline state.
	 */
	private ClusterProcessorStatus status = new ClusterProcessorStatus();
	
	public void resetState()
	{
		status = new ClusterProcessorStatus();
	}

	public ClusterProcessorStatus getStatus()
	{
		return status;
	}

	/**
	 * A Path is a Set of ClusterElements whose segments do not clash
	 * with one other. It can be converted into an Output object whose
	 * starts and stops are compatible with all elements in the path.
	 */
	class Path extends LinkedHashSet<ClusterElement> implements Cloneable
	{
		/* semiunique id used only for debugging */
		private int id;

		/* if true, nothing may be added to the path */
		private boolean isDead;
		
		/* a list of clusterElements known to conflict with this path */
//		private HashSet conflicts;

		public Path()
		{
			id = pathBaseId++;
			isDead = false;
//			conflicts = new HashSet();
		}

		public boolean isDead()
		{
			return isDead;
		}

		/**
		 * Kills a path so that no more elements may be added to it.
		 *
		 * @return true if the path's state changed as a result of this call.
		 */
		public boolean kill()
		{
			boolean was = isDead;
			isDead = true;

			return (was == false);
		}

		/**
		 * Adds an element to the path, through a parent if specified.
		 *
		 * @param element The element to add to the path.
		 * @param parent The element through which 'element' is linked
		 * to the path; may be set to null for roots of new paths only.
		 */
		public boolean add(ClusterElement element, ClusterElement parent)
		{
			Assert.a(isDead == false, "can't add to a dead path");

			/* ensure paths are always self-consistent */
//			Assert.a(!conflicts.contains(element),
//			  "cannot add an element to a path that conflicts with it");
			Assert.a(parent == null || this.contains(parent),
			  "attempt to add an element to a path " +
			  "that does not contain its parent");

			boolean chk = super.add(element);
			Assert.a(chk, "cannot add an element to the same path twice");
//			conflicts.addAll(getConflicts(element));

			return chk;
		}

		/**
		 * The default Set.add() signature is not permitted.
		 */
		public boolean add(ClusterElement obj) {
			throw new UnsupportedOperationException(
			  "use add(ClusterElement, ClusterElement) instead");
		}

		/**
		 * Returns true if elt clashes with anything in this path.
		 *
		 * @deprecated use conficts(ClusterElement) instead
		 */
		private boolean slow_clashes(ClusterElement elt)
		{
			return slow_containsRelation(Clashes.class, elt);
		}

		/**
		 * Returns true if elt is an alternative splice of any path element.
		 *
		 * @deprecated use conficts(ClusterElement) instead
		 */
		private boolean slow_alternativeSplice(ClusterElement elt)
		{
			return slow_containsRelation(AlternativeSplice.class, elt);
		}

		/**
		 * Returns true if elt conflicts with any path element.
		 */
		private boolean slow_conflicts(ClusterElement elt) {
			return slow_clashes(elt) || slow_alternativeSplice(elt);
		}

		/**
		 * Checks if elt has the given relationship with any element in the path.
		 */
		private boolean slow_containsRelation(Class relation, ClusterElement elt)
		{
			for (ClusterElement ce : this) {
				/* defer to the master containsRelation() method */
				if (ClusterProcessor.this.slow_containsRelation(relation, ce, elt)) {
					return true;
				}
			}
			return false;
		}

		/**
		 * Implements interface Cloneable.
		 */
		public Object clone()
		{
			Path clone = (Path) super.clone();
			
//			clone.conflicts = (HashSet) (conflicts.clone());
			clone.id = pathBaseId++;

			return (Object) clone;
		}

		public String toString()
		{
			String accum = id + ":{";
			for (Iterator i = iterator(); i.hasNext(); )
			{
				ClusterElement elem = (ClusterElement) i.next();
				accum += elem.toString() + (i.hasNext() ? ", " : "");
			}
			return accum + "}";
		}
	}

	/**
	 * Resets cluster processor state.
	 */
	public void reset()
	{
		relationshipMap.clear();
		descendantMap.clear();
		liveElementMap.clear();
		deadElementMap.clear();
		relationsCache.clear();
		descendantsCache.clear();
		if (pairBuildingChecker != null) {
			pairBuildingChecker.reset();
		}
		pathBaseId = 0;
		steps = 0;
	}

	UnorderedClusterElementPair
	buildPair(ClusterElement one, ClusterElement two)
	{
		if (pairBuildingChecker != null &&
		  !pairBuildingChecker.check(one, two)) {
			if (log.isDebugEnabled()) {
				log.trace("relationship denied: " + one + ", " + two);
			}
			return null;
		}

		/* create a new empty ClusterElementPair */
		UnorderedClusterElementPair pair =
		  new UnorderedClusterElementPair(one, two);
		/* and add it to the relationship maps of both "ends" */
		relationshipMap.get(one).add(pair);
		relationshipMap.get(two).add(pair);
		return pair;
	}

	/**
	 * Utility interface to determine whether a ClusterElementPair should
	 * be constructed to link a given pair of ClusterElements.
	 */
	public interface PairBuildingChecker
	{
		/**
		 * Tells whether a pair should be constructed.
		 *
		 * @return true if one and two should be represented as a pair,
		 * or false if for some a priori reason the relationship between
		 * one and two should never be considered by the rules engine.
		 */
		boolean check(ClusterElement one, ClusterElement two);

		/**
		 * Advises the checker that an element is worth representing.
		 *
		 * Note, this function is advisory. The checker may still reject
		 * pairs that contain this element even if live(elem) was called.
		 */
		void live(ClusterElement elem);

		/**
		 * Advises the checker that an element is not worth representing.
		 *
		 * Note, this function is advisory. The checker may still accept
		 * pairs that contain this element even if dead(elem) was called.
		 */
		void dead(ClusterElement elem);

		/**
		 * Clears the checker's internal state, if any.
		 */
		void reset();
	}

	/**
	 * Only build pairs where one member is of a pre-set subtype.
	 *
	 * [from Shawn] If any of the given subtypes are live, only build
	 * pairs where one member is of a valid subtype. For example, no
	 * point doing EST extension when we're doing gene calls based on
	 * a specific gene finder.
	 *
	 * [from Shawn] XXX move to adapter
	 *
	 */
	public static class LiveSubtypeChecker implements PairBuildingChecker
	{
		Collection subtypes = null;

		/**
		 * @param subtypes if neither element is in this collection, reject pairs
		 */
		public LiveSubtypeChecker(Collection subtypes)
		{
			this.subtypes = subtypes;
		}

		public boolean check(ClusterElement one, ClusterElement two)
		{
			String lhSubtype = ((Feature) one.getObject()).getSubtype();
			String rhSubtype = ((Feature) two.getObject()).getSubtype();

			return (subtypes.contains(lhSubtype) ||
			  subtypes.contains(rhSubtype));
		}

		/* this checker is stateless */
		public void reset() { }
		public void live(ClusterElement elem) { }
		public void dead(ClusterElement elem) { }
	}

	/**
	 * Utility interface used to initialize a new set of relationship pairs
	 * to link a group of ClusterElements together.
	 *
	 * see also DefaultRelationshipBuilder
	 */
	public interface RelationshipBuilder
	{
		Set build(Collection events);
	}

	/**
	 * Marks everything in events as live, as well as everything in the
	 * liveElementMap.
	 */
	void updateCheckerState(Collection events, boolean turnLive)
	{
		if (pairBuildingChecker != null) {
			for (Iterator i=events.iterator(); i.hasNext(); ) {
				ClusterEvent event = (ClusterEvent) i.next();
				ClusterElement element = event.segment.getElement();
				if (turnLive) {
					pairBuildingChecker.live(element);
				} else {
					pairBuildingChecker.dead(element);
				}
			}
			for (Iterator i=liveElementMap.keySet().iterator(); i.hasNext(); ) {
				ClusterElement elem = (ClusterElement) i.next();
				if (turnLive) {
					pairBuildingChecker.live(elem);
				} else {
					pairBuildingChecker.dead(elem);
				}
			}
		}
	}

	class DefaultRelationshipBuilder implements RelationshipBuilder
	{
		/**
		 * Creates a Set of UnorderedClusterElementPairs to link together
		 * all ClusterElements pointed to by a set of ClusterEvents. The
		 * UCEP's are initialized to be empty and must be run through the
		 * rules engine before use.
		 *
		 * @param events a Collection of ClusterEvents that represent the
		 * start and stop indices of a variety of ClusterElements
		 * @return a Set of UnorderedClusterElementPairs that represents
		 * the interrelationships of all ClusterElements
		 */
		public Set build(Collection events)
		{
			Set processedEvents = new LinkedHashSet();
			Set<UnorderedClusterElementPair> relationships =
			  new LinkedHashSet<UnorderedClusterElementPair>();
			Set newRelationships = new LinkedHashSet();

			updateCheckerState(events, true);
			Set liveElements = liveElementMap.keySet();

			for (Iterator i = events.iterator(); i.hasNext(); )
			{
				ClusterEvent event = (ClusterEvent) i.next();
				ClusterElement element = event.segment.getElement();
				Set existingRelationships = (Set) relationshipMap.get(element);

				/*
				 * if this element had not yet been seen by the processor
				 * (liveElements is not changed by this method)
				 */
				if (!liveElements.contains(element))
				{
					/*
					 * first, create relationships to all elements that
					 * existed before the current invocation of this method.
					 */
					for (Iterator j = liveElements.iterator(); j.hasNext(); )
					{
						ClusterElement jElement = (ClusterElement) j.next();
						UnorderedClusterElementPair pair =
						  buildPair(element, jElement);
						if (pair != null)
							newRelationships.add(pair);
					}

					/*
					 * next, create relationships to all other elements that
					 * were discovered during the current invocation of this
					 * method.
					 */
					for (Iterator j = processedEvents.iterator(); j.hasNext(); )
					{
						ClusterEvent oldEvent = (ClusterEvent) j.next();
						ClusterElement oldElement = oldEvent.segment.getElement();
						if (!liveElements.contains(oldElement))
						{
							UnorderedClusterElementPair pair =
							  buildPair(element, oldElement);
							if (pair != null)
								newRelationships.add(pair);
						}
					}
				}

				/*
				 * don't modify liveElements. add to processedEvents instead.
				 * an element doesn't become live until its start event is
				 * processed.
				 */
				relationships.addAll(existingRelationships);
				relationships.addAll(newRelationships);
				processedEvents.add(event);
			}

			updateCheckerState(events, false);
			if (log.isDebugEnabled()) {
				for (UnorderedClusterElementPair pair : relationships) {
					log.trace("creating relationship: " + pair);
				}
			}
			return relationships;
		}
	}

	/**
	 * From a set of events, creates a map of ClusterElements to the
	 * ClusterEvents that reference them.
	 *
	 * It is required that the events in the input collection all occur
	 * at the same point. Further, a ClusterElement must not be
	 * referenced more than once in the events collection.
	 *
	 * @param events A collection of ClusterEvents.
	 */
	Map buildCurrentEventMap(Collection events)
	{
		Map output = new LinkedHashMap();
		int index = -1;

		for (Iterator i = events.iterator(); i.hasNext(); ) {
			ClusterEvent event = (ClusterEvent) i.next();
			if (index < 0) {
				index = event.getIndex();
			}

			Assert.a(event.getIndex() == index);
			Assert.a(!output.containsKey(event.getSegment().getElement()));

			output.put(event.getSegment().getElement(), event);
		}
		return output;
	}

	/**
	 * Adds entries in relationshipMap for any elements we haven't yet seen.
	 *
	 * Any preexisting relationships are added to the relationshipMap,
	 * but generally there won't be any when this method is called. The
	 * relationshipBuilder will fill in any missing relationships.
	 *
	 * @param events a collection of ClusterEvents
	 */
	void addToRelationshipMap(Collection events)
	{
		for (Iterator i = events.iterator(); i.hasNext(); ) {
			ClusterEvent event = (ClusterEvent) i.next();
			ClusterElement element = event.segment.getElement();
			if (!relationshipMap.containsKey(element)) {
				if (log.isDebugEnabled()) {
					log.trace("adding element: " + element.getId());
				}
				/* 2nd arg amost always an empty set */
				relationshipMap.put(element, element.getRelationships());
			}
		}
	}

	/**
	 * Processes a set of events that all occur at the same point.
	 *
	 * An event point is a sequence index where one or more ClusterEvents
	 * occurs. This method must be called once per event point in strictly
	 * increasing order.
	 *
	 * @param events Collection of ClusterEvent objects with the same index
	 */
	public void processNextEventPoint(Collection events)
	{
		addToRelationshipMap(events);
		Set<UnorderedClusterElementPair> pairs =
		  relationshipBuilder.build(events);
		Map currentEventMap = buildCurrentEventMap(events);

		for (UnorderedClusterElementPair pair : pairs) {
			processRelationship(pair, currentEventMap);
		}
		updateElementMaps(currentEventMap);
	}

	/**
	 * Walks through the passed map and updates live- and deadElementMap.
	 *
	 * If any ClusterElement in the passed map has experienced an
	 * ElementStop event, remove it from the live map and add it to dead.
	 * Associate each element, no matter where it is placed, with the
	 * latest event that affected it.
	 *
	 * @param currentEventMap Map [ClusterElement -> current ClusterEvent]
	 */
	void updateElementMaps(Map currentEventMap)
	{
		for (Iterator i=currentEventMap.entrySet().iterator(); i.hasNext(); )
		{
			Map.Entry entry = (Map.Entry) i.next();
			ClusterElement element = (ClusterElement) entry.getKey();
			ClusterEvent event = (ClusterEvent) entry.getValue();

			if (event instanceof ElementStop) {
				Object res = deadElementMap.put(element, event);
				Assert.a(res == null, "can't kill same element twice");
				res = liveElementMap.remove(element);
				Assert.a(res != null, "this element should have been live");
			} else {
				/* note: we may override an existing key here, that's ok */
				liveElementMap.put(element, event);
			}
		}
	}

	/**
	 * Applies the ruleset to a pair of ClusterElements at a given event point.
	 *
	 * pair.relationships is modified by this function.
	 *
	 * @param pair element pair to process
	 * @param currentEventMap a map of ClusterElements to the current
	 * event, if any, that affects each ClusterElement.
	 */
	void
	processRelationship(UnorderedClusterElementPair pair, Map currentEventMap)
	{
		ClusterElementPairInfo pairInfo = new ClusterElementPairInfo();
		pairInfo.pair = pair;

		/* note that any of these event fields may be null */
		pairInfo.firstElementCurrentEvent =
		  (ClusterEvent) currentEventMap.get(pair.firstElement);
		pairInfo.firstElementLastEvent =
		  liveElementMap.containsKey(pair.firstElement) ?
		  (ClusterEvent) liveElementMap.get(pair.firstElement) :
		  (ClusterEvent) deadElementMap.get(pair.firstElement);
		pairInfo.secondElementCurrentEvent =
		  (ClusterEvent) currentEventMap.get(pair.secondElement);
		pairInfo.secondElementLastEvent =
		  liveElementMap.containsKey(pair.secondElement) ?
		  (ClusterEvent) liveElementMap.get(pair.secondElement) :
		  (ClusterEvent) deadElementMap.get(pair.secondElement);

		/* pair.relationships is modified as a side effect of rule.evaluate() */
		for (Iterator i = rules.iterator(); i.hasNext(); ) {
			/*
			 * XXX TODO: currently, only one rule can update relationships.
			 * should this be configurable?
			 */
			Rule rule = (Rule) i.next();
			if (rule.evaluate(pairInfo)) {
				break;
			}
		}
	}

	/**
	 * Builds an Output object from a path.
	 *
	 * A Path object contains a great deal of information that is not
	 * useful outside the context of a ClusterProcessor. Essentially,
	 * an Output object is the "answer" while a Path is "show your work."
	 *
	 * This method assumes that path is self-consistent.
	 *
	 * @param path a Collection of elements that do not clash.
	 * @return an Output object whose starts and stops do not conflict
	 * with any element in the path.
	 */
	private Output buildOutput(Path path)
	{
		RangeMap rangeMap = new RangeMap();
		Output output = outputFactory.getOutput();

		/*
		 * Insert each element in the path into the output object.
		 * Also, insert each segment in the path into a RangeMap
		 * to determine where the segments overlap the sequence.
		 */
		for (ClusterElement e : path) {
			output.addElement(e);
			for (ClusterSegment s : e.getSegments()) {
				rangeMap.add(s.getStart(), s.getStop(), s);
			}
		}

		/*
		 * Walk through the RangeMap and generate an output segment for
		 * each non-empty region. The segment boundaries are defined by
		 * the outermost edges.
		 *
		 * XXX this is a good place to add EST trim code.
		 */
		int lastStart = -1;
		int lastStop = -1;

		for (Iterator j = rangeMap.getRegions().iterator(); j.hasNext(); ) {
			RangeMap.Interval interval = (RangeMap.Interval) j.next();
			Assert.a(interval.start > lastStop, "overlapping exons");

			/* this is the beginning of a new exon, save the previous exon */
			if (lastStart > 0) {
				output.nextStart(lastStart);
				output.nextStop(lastStop);
			}
			lastStart = interval.start;
			lastStop = interval.stop;
		}

		if (lastStart > 0) {
			output.nextStart(lastStart);
			output.nextStop(lastStop);
		}

		return output;
	}

	/**
	 * Returns a set of Output objects, each corresponding to one cluster.
	 *
	 * Should only be called when processing is finished, i.e., when there
	 * are no more processNextEventPoint() calls pending.
	 *
	 * @return Collection of Output objects (ie clusters of ClusterElements).
	 */
	public Collection<Output> getOutput()
	{
		Collection<Output> outputs = new ArrayList<Output>();

		for (Path path : getPaths()) {
			outputs.add(buildOutput(path));
		}

		return outputs;
	}

	/**
	 * Checks every relationship in the relationshipMap.
	 */
	void checkRelationships()
	{
		if (!strictChecks && !log.isDebugEnabled()) {
			return;
		}
	
		for (Map.Entry<ClusterElement, Set<UnorderedClusterElementPair>> me :
		  relationshipMap.entrySet()) {

			if (log.isDebugEnabled()) {
				log.trace("relationships of " + me.getKey() + " ->");
				for (UnorderedClusterElementPair pair : me.getValue()) {
					log.trace(pair.printRelationships());
				}
			}

			if (strictChecks) {
				for (UnorderedClusterElementPair pair : me.getValue()) {
					pair.check(strictChecks);
				}
			}
		}
	}
	
	/**
	 * Prints extension relationships only; useful post-pruning.
	 */
	void printPrunedRelationships()
	{
		if (log.isDebugEnabled()) {
			for (Map.Entry<ClusterElement, Set<UnorderedClusterElementPair>> me :
			  relationshipMap.entrySet()) {

				log.debug("relationships of " + me.getKey() + " ->");
				for (UnorderedClusterElementPair pair : me.getValue()) {
					String s = pair.printExtensionRelationships();
					if (s != null) {
						log.debug(s);
					}
				}
			}
		}
	}

	enum RelationshipType {
		INCLUDERS_PLUS,
		INCLUDERS_ONLY,
		INCLUDEES,
		CONFLICTS,
		EXTENDEES
	};

	/**
	 * Maps (relationshipType, from) to a set of 'to' elements that have
	 * the specified relationship to the element 'from'.
	 */
	Map<MultiKey,Set<ClusterElement>> relationsCache =
	  new HashMap<MultiKey,Set<ClusterElement>>();

	Set<ClusterElement> getIncluders(ClusterElement ce)
	{
		return getRelationships(RelationshipType.INCLUDERS_PLUS, ce);
	}

	Set<ClusterElement> getIncludersOnly(ClusterElement ce)
	{
		return getRelationships(RelationshipType.INCLUDERS_ONLY, ce);
	}

	Set<ClusterElement> getIncludees(ClusterElement ce)
	{
		return getRelationships(RelationshipType.INCLUDEES, ce);
	}

	Set<ClusterElement> getExtendees(ClusterElement ce)
	{
		return getRelationships(RelationshipType.EXTENDEES, ce);
	}

	Set<ClusterElement> getConflicts(ClusterElement ce)
	{
		return getRelationships(RelationshipType.CONFLICTS, ce);
	}

	Set<ClusterElement> getRelationships(RelationshipType rtype, ClusterElement ce)
	{
		MultiKey key = new MultiKey(rtype, ce);
		Set<ClusterElement> res = relationsCache.get(key);

		if (res != null) {
			return Collections.unmodifiableSet(res);
		}

		res = new LinkedHashSet<ClusterElement>();

		for (UnorderedClusterElementPair p : relationshipMap.get(ce)) {

			for (ElementRelationship rel : p.getRelationships()) {
				switch (rtype) {
				case INCLUDERS_PLUS:
				case INCLUDERS_ONLY:
					if (rel instanceof Includes && rel.toElement.equals(ce)) {
						boolean chk = res.add(rel.fromElement);
						Assert.a(chk);
					} else if (rtype == RelationshipType.INCLUDERS_PLUS &&
					  rel instanceof Equals && rel.toElement.equals(ce)) {
						if (sorter.compare(rel.fromElement, rel.toElement) <= 0) {
							boolean chk = res.add(rel.fromElement);
							Assert.a(chk);
						}
					}
					break;
				case INCLUDEES:
					if (rel instanceof Includes && rel.fromElement.equals(ce)) {
						boolean chk = res.add(rel.toElement);
						Assert.a(chk);
					} else if (rel instanceof Equals && rel.fromElement.equals(ce)) {
						// XXX need to explain asymmetry vs. INCLUDERS_PLUS case
						boolean chk = res.add(rel.toElement);
						Assert.a(chk);
					}
					break;
				case EXTENDEES:
					if (rel instanceof ExtendedBy && rel.toElement.equals(ce)) {
						boolean chk = res.add(rel.fromElement);
						Assert.a(chk);
					}
					break;
				case CONFLICTS:
					if (rel instanceof Clashes ||
					  rel instanceof AlternativeSplice) {
					  	/* add the other one */
						res.add(ce.equals(p.firstElement) ?
						  p.secondElement : p.firstElement);
					}
					break;
				}
			}
		}

		relationsCache.put(key, res);
		return Collections.unmodifiableSet(res);
	}

	ClusterElement
	getDescendantFromRelationship(ElementRelationship rel, ClusterElement from)
	{
		return getDescendantFromRelationship(rel, from, null);
	}

	/**
	 * If a relationship points to a descendant, returns that descendant.
	 *
	 * @param rel a relationship
	 * @param from the current point in the path traversal
	 * @param siblings (optional) a Set of equivalent downstream points
	 * in the path
	 *
	 * This is a helper function for getDirectDescendants(),
	 * pruneRelationships() and growByOne() and doesn't really make a
	 * whole lot of sense on its own. If you are trying to find out where
	 * you can grow a path from a given element ('from') you can call this
	 * function on each of its relationships to assemble a Set of branches.
	 *
	 * In general, this method only returns extension relationships, not
	 * inclusions. The extension of an inclusion may clash with the parent.
	 * The only time this is guaranteed not to occur is when the inclusion
	 * and the parent share a trailing edge.
	 *
	 * To prevent loops, Equals.class objects are returned only if they
	 * sort after the from element.
	 *
	 * If siblings is set, descendants of siblings are also considered.
	 * 'from' must be an element of siblings and all siblings must share
	 * a trailing edge. Siblings are elements that have already been
	 * included in the path.
	 */
	ClusterElement
	getDescendantFromRelationship(ElementRelationship rel,
	  ClusterElement from, Set<ClusterElement> siblings)
	{
		ClusterElement mySide;
		ClusterElement other;
		boolean atLeadingEdge = false;
		boolean atTrailingEdge = false;
		Set<ClusterElement> equivalents = new HashSet<ClusterElement>();

		if (siblings != null) {
			equivalents.addAll(siblings);
			Assert.a(equivalents.contains(from));
			if (startPathWithRoots) {
				for (ClusterElement e : equivalents) {
//					Assert.a(from == e || !slow_conflicts(from, e));
					Assert.a(from.getStop() == e.getStop());
				}
			} else {
				for (ClusterElement e : equivalents) {
//					Assert.a(from == e || !slow_conflicts(from, e));
					Assert.a(from.getStart() == e.getStart());
				}
			}
		} else {
			equivalents.add(from);
		}

		if (startPathWithRoots) {
			/* look for elements that extend us */
			mySide = rel.fromElement;
			other = rel.toElement;
		} else {
			/* backwards traversal - look for elements we extend */
			mySide = rel.toElement;
			other = rel.fromElement;
		}

		if (startPathWithRoots) {
			atTrailingEdge = (mySide.getStop() == other.getStop());
		} else {
			atTrailingEdge = (mySide.getStart() == other.getStart());
		}

		if (rel instanceof ExtendedBy && equivalents.contains(mySide)) {
			Assert.a(!equivalents.contains(other));
			return other;
		}

		if (rel instanceof Equals && from.equals(mySide)) {
			if (!equivalents.contains(other)) {
				/*
				 * Only return equal objects that sort after me
				 * to prevent loops in the traversal order.
				 */
				if (from.getId().compareTo(other.getId()) < 0) {
					return other;
				}
			}
		}

		if (rel instanceof Includes) {
			if (atTrailingEdge && equivalents.contains(rel.fromElement)) {
				/*
				 * If I include you and we share a trailing edge,
				 * you are like a zero-length descendant of me.
				 */
				Assert.a(!equivalents.contains(rel.toElement));
				return rel.toElement;
			}
		}

		return null;
	}


	Map<ClusterElement,Set<ClusterElement>> descendantsCache =
	  new HashMap<ClusterElement,Set<ClusterElement>>();

	Set<ClusterElement> getDirectDescendants(ClusterElement ce)
	{
		return getDirectDescendants(ce, true);
	}

	/**
	 * Returns a Set of elements that can be reached through ce in one step.
	 *
	 * @param ce the current point in the path traversal
	 * @param useCache if true, the caller is asserting that the descendant
	 * map is stable and a cached result, if present, is still valid
	 *
	 * @see getDescendantFromRelationship() for more details.
	 */
	Set<ClusterElement> getDirectDescendants(ClusterElement ce,
	  boolean useCache)
	{
		Set<ClusterElement> ret = null;

		if (useCache) {
			ret = descendantsCache.get(ce);
			if (ret != null) {
				return ret;
			}
		}

		ret = new LinkedHashSet<ClusterElement>();

		for (UnorderedClusterElementPair p : relationshipMap.get(ce)) {
			for (ElementRelationship rel : p.getRelationships()) {
				ClusterElement descendant =
				  getDescendantFromRelationship(rel, ce);
				if (descendant != null) {
					ret.add(descendant);
				}
			}
		}

		if (log.isDebugEnabled()) {
			log.trace("found " + ret.size() + " descendants of " + ce);
			for (ClusterElement e : ret) {
				log.trace(e);
			}
		}

		if (useCache) {
			descendantsCache.put(ce, ret);
		}

		return ret;
	}

	/**
	 * Removes redundant relationships.
	 *
	 * Extension is transitive; that is, if A extends B and B extends C,
	 * then A extends C. This method removes all extension relationships
	 * from a given node that can be reached through its children.
	 *
	 * A "child" is an element that can be reached through another,
	 * called its "parent".
	 */
	int pruneRelationships()
	{
		if (!pruneRelationships) {
			return 0;
		}

		int numPruned = 0;
		int prunedIdx = 0;

		/*
		 * A set of elements that have no descendants after pruning and
		 * are included - that is, totally subsumed - by another element.
		 */
		Set<ClusterElement> deadEnds = new HashSet<ClusterElement>();

		/* a list of all the nodes we're going to examine */
		List<ClusterElement> nodes = new ArrayList(relationshipMap.keySet());

		/*
		 * A bottom-up traversal is much more efficient. If we process all
		 * children before their parents, we only need to visit each node
		 * once. Since all descendants sort after their parents, reversing
		 * the list ensures a bottom-up traversal for all possible paths.
		 */
		Collections.sort(nodes, sorter);
		Collections.reverse(nodes);

		if (log.isDebugEnabled()) {
			for (ClusterElement n : nodes) {
				log.debug("reversed sort order: " + n);
			}
		}

		int lastEdge = startPathWithRoots ? Integer.MAX_VALUE : Integer.MIN_VALUE;
		ClusterElement lastElement = null;

		for (ClusterElement n : nodes) {
			Set<ClusterElement> dups = new LinkedHashSet<ClusterElement>();

			if (log.isDebugEnabled()) {
				log.debug("considering " + n);
			}
			
			prunedIdx += 1;
			if (nodes.size() > 1000) {
				log.info("pruning relationships of node " + prunedIdx + " of " + nodes.size());
			}

			/* make sure the sort did what it was supposed to do */
			if (startPathWithRoots) {
				Assert.a(n.getStop() <= lastEdge);
				lastEdge = n.getStop();
				lastElement = n;
			} else {
				Assert.a(n.getStart() >= lastEdge);
				lastEdge = n.getStart();
				lastElement = n;
			}

			/* find all elements we can reach from this one in one step */
			Set<ClusterElement> children = getDirectDescendants(n, false);
			List<ClusterElement> childrenList = new ArrayList<ClusterElement>(children);
			
			/* precompute indexOf for each element in childrenList */
			Map<ClusterElement,Integer> childrenIndexMap =
			  new HashMap<ClusterElement,Integer>();
			int ci = 0;
			for (ClusterElement ce : childrenList) {
				childrenIndexMap.put(ce, ci++);
			}

			/* generally we want to consider these from lower to higher */
			Collections.sort(childrenList, sorter);

			/*
			 * elements we can reach, via getDirectDescendants(), in any
			 * number of steps *before* pruning
			 */
			Set<ClusterElement> allHeirs = new LinkedHashSet<ClusterElement>();

			for (ClusterElement child : children) {
				Set<ClusterElement> grandchildren = getMappedDescendants(child);

				Assert.a(grandchildren != null,
				  "child " + child + " was not visited before parent " + n);

				allHeirs.add(child);
				allHeirs.addAll(grandchildren);
			}

			/*
			 * elements we can reach, via getDirectDescendants(), in any
			 * number of steps *after* pruning
			 */
			Set<ClusterElement> heirs = new LinkedHashSet<ClusterElement>();
			
			/* heirs + elements we can reach via inclusion */
			Set<ClusterElement> family = new LinkedHashSet<ClusterElement>();
			
			/*
			 * Elements we can reach via including elements that sort earlier.
			 *
			 * Suppose A includes B and C, and C extends B. If A conflicts
			 * with nothing that does not also conflict with B, then any
			 * path containing A will necessarily contain B and C. Thus,
			 * the link from B to C is redundant in that case, and C is
			 * a "nephew" of B. Also, if D includes E and extends F, if
			 * D and F have the same conflicts, E may be a nephew of F.
			 *
			 * These elements are basically "second-class citizens" - we
			 * do the same analysis on them, but we consider them in a
			 * second pass as they are more likely to tag along for the
			 * ride with some other element.
			 */
			Set<ClusterElement> nephews = new LinkedHashSet<ClusterElement>();

			/*
			 * Set to true iff n is included by some other element that
			 * does not conflict with anything other than what n conflicts
			 * with. If these conditions hold, every path containing that
			 * other element *must* contain n, and we can consider n to be
			 * a complete dead end. No link from it to anything else matters,
			 * and no link to it from anything else (except inclusion) matters.
			 */
			boolean isSubsumed = false;

			Set<ClusterElement> parents = getIncluders(n);
			
			Set<ClusterElement> relatives = new LinkedHashSet();
			relatives.addAll(parents);
			relatives.addAll(children);

			List<ClusterElement> relativesList = new ArrayList(relatives);
			
			Collections.sort(relativesList, sorter);
			Collections.reverse(relativesList);

			/*
			 * First pass, bottom-up.
			 *
			 * Check to see if short elements are fully included by longer
			 * ones. If they are, and there are no conflicts, we don't need
			 * to link to them at all. In the most extreme cases the
			 * current node n is fully subsumed and no links at all are
			 * needed.
			 */
			for (ClusterElement p : relativesList) {

				if (sorter.compare(n, p) >= 0) {
					/* node p should not have been visited yet */
					Assert.a(descendantMap.get(p) == null,
					  "two nodes were pruned out-of-order");
					/* so it must share an edge with node n */
					Assert.a(n.getStart() == p.getStart() ||
					  n.getStop() == p.getStop());
					/* and be longer than n */
					Assert.a(p.getLength() >= n.getLength());	// XXX
					continue;
				}

				if (log.isDebugEnabled()) {
					if (parents.contains(p)) {
						log.debug("if one existed, would a link from " + n +
						  " to parent " + p + " be redundant?");
					} else {
						log.debug("is the link from " + n +
						  " to extender " + p + " redundant?");
					}
				}

				Set<ClusterElement> nClashers = getConflicts(n);
				Set<ClusterElement> pClashers = getConflicts(p);
				Set<ClusterElement> pIncludees = getIncludees(p);

				Assert.a(getMappedDescendants(p) != null, "including parents " +
				  "should be visited before their included children");

				/*
				 * If the parent does not clash with anything with which
				 * the child is compatible, then any path containing n must
				 * contain p, and we can ignore n and all its relationships.
				 */
				if (parents.contains(p) && nClashers.containsAll(pClashers)) {
					if (log.isDebugEnabled()) {
						log.debug(n + " perfectly compatible with including element " + p);
					}
					isSubsumed = true;
					break;
				}

				/*
				 * Otherwise, check the relationship of the putative parent p
				 * to each child c of n.
				 *
				 * p may be a parent of c, and if we can reach it through p,
				 * we *may* not need a link to c from n. Sometimes we still
				 * do. Basically, if we might not need it, we consider the
				 * link later than we would otherwise, in case some other
				 * link accurately captures the relationship to c, making it
				 * redundant.
				 */
				for (ClusterElement c : childrenList) {
					if (dups.contains(c)) {
						continue;
					}

					if (pIncludees.contains(c)) {
						Assert.a(sorter.compare(p, n) >= 0);
						Set<ClusterElement> conflictsUnion =
						  new HashSet(getConflicts(n));
						conflictsUnion.addAll(getConflicts(c));

						if (conflictsUnion.containsAll(pClashers)) {

							if (parents.contains(p)) {
								/* link via inclusion, definitely redundant */
								if (nephews.contains(c)) {
									if (log.isDebugEnabled()) {
										log.debug("moving " + c + " from nephews to dups");
									}
									nephews.remove(c);
								}
								
								if (log.isDebugEnabled()) {
									log.debug("the link from " + n + " to " + c + 
									  " is redundant by mutual inclusion via " + p);
								}
								dups.add(c);
								family.add(c);
								family.addAll(getIncludees(c));
								family.addAll(getMappedDescendants(c));
								for (ClusterElement gc : getMappedDescendants(c)) {
									family.addAll(getIncludees(gc));
								}
							} else {
								/* link via extension, might be redundant */
								if (log.isDebugEnabled()) {
									log.debug("the link from " + n + " to " + c + 
									  " may be redundant by extension via " + p);
								}
								nephews.add(c);
							}
						}
					}
				}
			}
			
			family.addAll(getIncludees(n));

			/*
			 * Elements labeled as nephews might be included by an element
			 * that sorts after them. We might not need to link to them.
			 *
			 * Process all the elements that haven't been labeled as nephews
			 * first. If we already have all the links we need, then some
			 * nephews can be pruned out.
			 */
			childrenList.removeAll(nephews);
			ArrayList<ClusterElement> nephewList =
			  new ArrayList<ClusterElement>(nephews);
			Collections.sort(nephewList, sorter);
			childrenList.addAll(nephewList);

			/*
			 * Second pass, top-down.
			 *
			 * Sort the set for iteration: consider first the element that
			 * extends it rightward or leftward by the smallest amount.
			 *
			 * The outer loop is furthest-out-first, but this inner loop is
			 * closest-in-first.
			 */
			for (ClusterElement child : childrenList) {
				boolean isNeeded = true;

				/* we can reach all these elements through this child */
				Set<ClusterElement> grandchildren = getMappedDescendants(child);

				Assert.a(grandchildren != null,
				  "child " + child + " was not visited before parent " + n);

				if (deadEnds.contains(child)) {
					/* this child doesn't connect us to anything, no link needed */
					family.add(child);
					isNeeded = false;
				} else if (isSubsumed) {
					/* we can get here via some including third element */
					isNeeded = false;
				} else if (heirs.contains(child)) {
				  	/* we already know how to get here via an intermediary */
					Assert.a(heirs.containsAll(grandchildren));
					isNeeded = false;
				} else if (family.contains(child) && family.containsAll(grandchildren)) {
					/* when we can get to everything via inclusion */
					isNeeded = false;
				}

				/*
				 * If one of my descendants includes this child and does not
				 * conflict with any of its descendants, then a link from
				 * from here to that child would be redundant.
				 */
				Set<ClusterElement> includers = getIncluders(child);		// XXX hotspot
				for (int i = childrenIndexMap.get(child) + 1;				// XXX hotspot
				  isNeeded && i < childrenList.size(); i++) {
					ClusterElement ppar = childrenList.get(i);

					if (!dups.contains(ppar) && includers.contains(ppar)) {
						if (Collections.disjoint(getConflicts(ppar), grandchildren)) {
							if (log.isDebugEnabled()) {
								log.trace("rare & mysterious redundancy: " + child);
							}
							isNeeded = false;
						}
					}
				}

				if (isNeeded) {
					if (log.isDebugEnabled()) {
						log.debug("relationship " + n + " -> " +
						  child + " is good");
					}

					heirs.add(child);
					heirs.addAll(grandchildren);

					family.add(child);
					family.addAll(getIncludees(child));
					for (ClusterElement ggc: grandchildren) {
						family.add(ggc);
						family.addAll(getIncludees(ggc));
					}
				} else {
					if (log.isDebugEnabled()) {
						log.debug("relationship " + n + " -> " +
						  child + " redundant");
					}
				  	dups.add(child);
				}
			}

			Assert.a(!heirs.contains(n),
			  "no element should be a descendant of itself");

			if (isSubsumed) {
				Assert.a(heirs.size() == 0);
				deadEnds.add(n);
			} else if (!family.containsAll(allHeirs)) {
				/*
				 * Pruning should not affect the ability to reach any descendant.
				 * If we can't reach as many elements as we used to, we must 
				 * have "overpruned" somewhere. One of the relationships labeled
				 * "duplicate" was, in fact, essential. So, just for this node,
				 * prune nothing at all. This cluster will process a little
				 * more slowly, since pruning is just a performance optimization.
				 *
				 * In fact, this check has only failed once, in a large-ish
				 * Zebrafish cluster. My best guess is that it was caused by
				 * an inclusion being handled incorrectly, some kind of weird
				 * edge case in the hacking above. But one bug in 1.2 million
				 * ESTs isn't worth tracking down when the fix is so easy.
				 */
				Set<ClusterElement> debugHeirs = new HashSet<ClusterElement>(allHeirs);
				debugHeirs.removeAll(family);		// what did we miss?
				log.error("bug (corrected): we lost "+ debugHeirs.size() + 
				  " descendants of " + n + " while pruning it: " + debugHeirs);
				heirs = allHeirs;					// use the pre-pruning set
				dups.clear();						// can't trust the dups list
				status.numPruningMistakes += 1;
			}

			descendantMap.put(n, heirs);

			if (dups.size() > 0) {
				/*
				 * Now that we know the duplicate elements, we need to
				 * find and remove the duplicate extensions.
				 *
				 * Sometimes when A extends B, A also includes B. In these
				 * cases we want to keep the inclusion relation even as we
				 * remove the redundant extension.
				 */

				Set<UnorderedClusterElementPair> pairs =
				  relationshipMap.get(n);
				/* we're going to modify this so iterate over a copy */
				List<UnorderedClusterElementPair> pairsList =
				  new ArrayList(pairs);

				/*
				 * We can reach duplicate elements via extension or inclusion.
				 * If we get there by inclusion, do nothing, inclusion is cheap.
				 * If we get there by extension, remove the relationship.
				 */
				Set<ClusterElement> pruned = new HashSet<ClusterElement>();
				Set<ClusterElement> included = new HashSet<ClusterElement>();

				for (UnorderedClusterElementPair p : pairsList) {

					if (!dups.contains(p.firstElement) &&
					  !dups.contains(p.secondElement)) {
						if (log.isDebugEnabled()) {
							log.trace("skipping non-duplicate pair: " + p);
						}
						continue;
					}

					/* we're going to modify relations so iterate over a copy */
					List<ElementRelationship> relsList =
					  new ArrayList(p.getRelationships());

					boolean chk = false;
					ClusterElement el;

					for (ElementRelationship rel : relsList) {
						Assert.a(rel instanceof ExtendedBy ||
						  rel instanceof Includes || rel instanceof Equals,
						  "relationship pairs flagged as duplicate should " +
						  "only contain extensions, inclusions and equals");

						el = getDescendantFromRelationship(rel, n);
						if (el == null) {
							continue;
						}

						Assert.a(dups.contains(el));

						if (rel instanceof ExtendedBy) {
							chk = p.removeRelationship(rel);
							Assert.a(chk == true);
							chk = pruned.add(el);
							Assert.a(chk == true);
						} else if (rel instanceof Includes) {
							chk = included.add(el);
							Assert.a(chk == true);
						} else {
							Assert.a(rel instanceof Equals);
							if (included.add(el)) {
								chk = true;
							}
						}
					}

					Assert.a(chk == true);

					/*
					 * In removing duplicate relationships, we may completely
					 * empty the relationship set of a given pair. In that
					 * case we need to delete the pair itself.
					 */
					int leftover = p.getRelationships().size();

					if (leftover > 1) {
						for (ElementRelationship r : p.getRelationships()) {
							Assert.a(r instanceof Equals, "after pruning, " +
							  "two elements must have 0 or 1 relationships " +
							  "unless the elements are Equal");
						}
					} else if (leftover == 0) {
						if (log.isDebugEnabled()) {
							log.trace("removing pair entirely: " + p);
						}
						pairs.remove(p);
					}
				}

				relationshipMap.put(n, pairs);
				numPruned += pruned.size();

				/* I'm really paranoid about this optimization */

				/* first, make sure we deleted everything we wanted to */
				Assert.a(dups.containsAll(pruned));
				Assert.a(dups.containsAll(included));
				dups.removeAll(pruned);
				dups.removeAll(included);
				Assert.a(dups.size() == 0);

				/* now, make sure we can get to everything we deleted */
				Assert.a(isSubsumed || family.containsAll(pruned));
			}
		}

		if (log.isDebugEnabled() && numPruned > 0) {
			log.debug("pruned " + numPruned + " relationships");
		}
		return numPruned;
	}

	/**
	 * Finds ClusterElements that "anchor" paths and builds paths from them.
	 *
	 * @return a Collection of Path objects. Each path contains a set of
	 * ClusterElements that do not clash with each other. Each path will
	 * clash with all other paths in the returned collection.
	 *
	 * The ClusterProcessor can build from left to right or from right to
	 * left. If startPathWithRoots is set, this will build from roots,
	 * that is, terminal left-hand elements. If not, it looks for leaves.
	 * Roots and leaves are further described in RelationUtils.
	 *
	 * @see RelationUtils
	 */
	Collection<Path> getPaths()
	{
		Set seenEquals = new LinkedHashSet();
		List starts = new ArrayList();
		Collection<Path> paths = new ArrayList<Path>();

		List<ClusterElement> nodes =
		  new ArrayList(relationshipMap.keySet());

		int falseStarts = 0;

		if (log.isDebugEnabled()) {
			int count = nodes.size();
			int low = Integer.MAX_VALUE, high = Integer.MIN_VALUE;
			for (ClusterElement e : nodes) {
				if (e.getStart() < low) {
					low = e.getStart();
				}
				if (e.getStop() > high) {
					high = e.getStop();
				}
			}

			log.debug("building paths in range " + low + "-" + high +
			  " from " + count + " elements");
		}

		checkRelationships();
		pruneRelationships();
		printPrunedRelationships();

		Collections.sort(nodes, sorter);

		Set<ClusterElement> seen = new HashSet<ClusterElement>();

		for (ClusterElement e : nodes) {
			/*
			 * If the element is not a valid start, this call returns null
			 * and the loop continues. If the returned Set contains anything,
			 * it will hold elements that are identical to the one under
			 * consideration -- we can skip them, as they will generate
			 * identical paths.
			 */

			if (log.isDebugEnabled()) {
				log.debug("considering " + e);
			}
			
			Set equalsSet =
			  RelationUtils.isRootOrLeafGetEqualsSet(e, startPathWithRoots);

			if (equalsSet == null) {
				if (log.isDebugEnabled()) {
					log.debug("not a start: " + e);
				}
				continue;
			}
			
			if (seenEquals.contains(e)) {
				if (log.isDebugEnabled()) {
					log.debug("redundant start due to equality: " + e);
				}
				continue;
			}

			if (seen.contains(e) && seen.containsAll(getMappedDescendants(e))) {
				if (log.isDebugEnabled()) {
					log.debug("redundant start due to tree coverage: " + e);
				}
				falseStarts += 1;
				continue;
			} 

			if (pruneRelationships) {
				boolean isStart = true;
				for (ClusterElement inc : getIncludersOnly(e)) {
					if (!getMappedDescendants(e).contains(inc) &&
					  getConflicts(e).containsAll(getConflicts(inc))) {
						if (log.isDebugEnabled()) {
							log.debug(e + " and includer " + inc +
							  " have identical conflicts.");
						}
						isStart = false;
					}
				}
				if (!isStart) {
					if (log.isDebugEnabled()) {
						log.debug("redundant start due to inclusion: " + e);
					}
					falseStarts += 1;
					continue;
				}
			}

			if (log.isDebugEnabled()) {
				log.debug("will start new path at base: " + e);
			}

			Path path = new Path();
			paths.add(path);
			GrowArgs args = new GrowArgs(paths, path, e, 0,	
			seen.contains(e) ? new LinkedHashSet(seen) : new LinkedHashSet(), null);
			starts.add(args);

			seen.add(e);
			seen.addAll(getIncludees(e));
			for (ClusterElement c : getMappedDescendants(e)) {
				seen.add(c);
				seen.addAll(getIncludees(c));
			}

			seenEquals.addAll(equalsSet);
			seenEquals.add(e);
		}

		grow(starts);

		Collection<Path> uniquePaths = stripSubpaths(paths);

		int numUnique = uniquePaths.size();
		int numDropped = paths.size() - numUnique;

		if (log.isDebugEnabled()) {
			log.debug("built " + numUnique + " path(s) in " + steps + " step(s)" +
			  ((numDropped + falseStarts > 0) ? (" (" + falseStarts +
			  " starts skipped, " + numDropped + " paths dropped)") : ""));
		}

		if (numDropped > 0 && pruneRelationships) {
			log.warn(numDropped + " paths dropped despite pruning! " +
			  "(This affects performance, not correctness.)");
		}

		for (Path p : uniquePaths) {
			nodes.removeAll(p);
		}

		if (nodes.size() > 0) {
			status.numMissedESTs += nodes.size();
			status.numClustersWithMissedESTs += 1;
			for (ClusterElement n : nodes) {
				log.error("missed: " + n);
			}
		}

		return uniquePaths;
	}

	/**
	 * Sorts two collections in reverse order (largest collection first).
	 */
	static class DescendingSizeComparator implements java.util.Comparator
	{
		public int compare(Object lhs, Object rhs) {
			return ((Collection) rhs).size() - ((Collection) lhs).size();
		}
	}

	static java.util.Comparator descendingSizeComparator =
	  new DescendingSizeComparator();

	/**
	 * Removes duplicates and paths that are proper subsets of other paths.
	 *
	 * Start with the path with the most members, since it cannot be a
	 * proper subset of any other path. Work down the path list from
	 * largest to smallest and only allow other paths if they are not a
	 * subset of another path.
	 *
	 * Because two paths with the same members are considered identical,
	 * this will result in no duplicates or proper subsets being returned.
	 */
	Collection<Path> stripSubpaths(Collection<Path> paths)
	{
		Collection<Path> outpaths = new ArrayList<Path>();
		Collection<Path> subpaths = new ArrayList<Path>();

		List<Path> orderedPaths = new ArrayList<Path>(paths);
		Collections.sort(orderedPaths, descendingSizeComparator);

		if (log.isDebugEnabled()) {
			for (Iterator i = paths.iterator(); i.hasNext(); ) {
				log.trace("input path: " + i.next());
			}
		}

		for (Iterator i = orderedPaths.iterator(); i.hasNext(); ) {
			Path p = (Path) i.next();
			boolean isSubpath = false;
			for (Iterator j = outpaths.iterator(); !isSubpath && j.hasNext(); ) {
				Path k = (Path) j.next();
				if (k.containsAll(p)) {
					isSubpath = true;
					if (log.isDebugEnabled()) {
						if (p.containsAll(k)) {
							log.debug("path " + p + " appeared multiple times");
						} else if (subpaths.contains(p)) {
							log.debug("subpath " + p + " appeared multiple times");
						}
					}
				}
			}

			if (isSubpath) {
				subpaths.add(p);
			} else {
				outpaths.add(p);
			}
		}

		return outpaths;
	}

	/*
	 * Helper method.
	 */
	Path getSubpath(Collection<Path> paths, Path path, Path snapshot,
	  ClusterElement child, int extCnt, int depth)
	{
		Path subpath;

		if (extCnt == 0) {
			/* reuse the current path for the first extension */
			subpath = path;
			if (log.isDebugEnabled()) {
				log.debug(indent(depth) + "extend " + subpath + ": add " + child);
			}
		} else {
			subpath = (Path) snapshot.clone();
			paths.add(subpath);
			if (log.isDebugEnabled()) {
				log.debug(indent(depth) + "branch " + subpath + ": add " + child);
			}
		}
		
		return subpath;
	}

	/**
	 * "struct" encapsulating arguments to the grow() function.
	 */
	static class GrowArgs
	{
		public Collection<Path> paths;
		public Path path;
		public ClusterElement element;
		public int depth;
		public Set<ClusterElement> seen;
		public ClusterElement parent;

		public GrowArgs(Collection<Path> paths, Path path, ClusterElement element,
		  int depth, Set<ClusterElement> seen, ClusterElement parent)
		{
			this.paths = paths;
			this.path = path;
			this.element = element;
			this.depth = depth;
			this.seen = seen;
			this.parent = parent;
		}

		public String toString()
		{
			return "add " + element + " to " + path + " via " +
			  (parent == null ? "<null>" : parent.toString());
		}
	}

	/** Convenience wrapper */
	void grow(Collection paths, Path path, ClusterElement element,
	  Set<ClusterElement> seen,int depth)
	{
		GrowArgs args = new GrowArgs(paths, path, element, depth, seen, null);
		grow(args);
	}

	/** Convenience wrapper */
	void grow(GrowArgs args)
	{
		List<GrowArgs> argsList = new ArrayList<GrowArgs>();
		argsList.add(args);
		grow(argsList);
	}

	/**
	 * Runs a list of grow commands until no more steps can be taken.
	 */
	void grow(List<GrowArgs> argsList)
	{
		while (argsList.size() > 0) {
			GrowArgs args = argsList.remove(0);
			List res = growByOne(args);
			if (extensionDepthFirst) {
				args.path.kill();
			}
			steps++;
			argsList.addAll(res);
		}
	}

	/**
	 * Extends a path by a single element; may also schedule future additions.
	 *
	 * @param params.paths a collection of Path objects
	 * @param params.path the path to expand, must be a member of 'paths'
	 * @param params.element the element to add to 'path'
	 * @param params.depth recursion depth (used for debug statements only)
	 * @param params.seen a set of cluster elements that have already been visited
	 * @param params.parent parent of the element to add
	 * @return a List of GrowArgs objects representing future path expansions
	 *
	 * Paths are grown one element at a time. After an element is added to
	 * a path, its relationships are checked. If there are any extensions,
	 * each one is scheduled for addition to the path, by encapsulating
	 * the arguments to this function in a GrowArgs object. A List of all
	 * such extension arguments is returned when this function completes.
	 *
	 * If extensionDepthFirst is set, the returned List is always empty,
	 * because all scheduled additions are done in-order.
	 */
	private List<GrowArgs> growByOne(GrowArgs params)
	{
		Collection<Path> paths = params.paths;
		Path path = params.path;
		ClusterElement element = params.element;
		int depth = params.depth;
		Set<ClusterElement> seen = new LinkedHashSet(params.seen);
		ClusterElement parent = params.parent;

		List<GrowArgs> argsList = new ArrayList<GrowArgs>();

		if (path.contains(element)) {
			return argsList;
		}

		if (log.isDebugEnabled()) {
			log.debug(indent(depth) + params);
			String s = "seen: [ ";
			for (ClusterElement ce : seen) {
				s += ce + " ";
			}
			s += "]";
			log.debug(indent(depth) + s);
		}

		path.add(element, parent);

		/*
		 * elements directly added to the path during this step whose
		 * descendants are guaranteed to not clash with this element.
		 */
		Set<ClusterElement> siblings = new LinkedHashSet<ClusterElement>();
		siblings.add(element);

		/*
		 * elements we want to add to this path, but require a separate
		 * call to grow() to do so as they are not identical to this one.
		 */
		Set<ClusterElement> children = new LinkedHashSet<ClusterElement>();

		for (UnorderedClusterElementPair pair : relationshipMap.get(element)) {
			for (ElementRelationship rel : pair.getRelationships()) {

				if (rel.fromElement.equals(element) && !path.contains(rel.toElement)) {
					if (!(rel instanceof Equals || rel instanceof Includes)) {
						continue;
					}
					/*
					 * Skip a generation: the parent of element is the
					 * parent of all the elements it includes or equals.
					 */
					if (log.isDebugEnabled()) {
						log.debug(indent(depth) + "directly add " +
						  rel.toElement + " to " + path + " because " + rel);
						}
					path.add(rel.toElement, parent);
					/*
					 * Because the relationship graph has been pruned by
					 * now, the path from A->C may go through B where B
					 * is included by or equal to A. The direct path A->C
					 * may have been dropped as a duplicate. In other words,
					 * not all of A's extensions are direct extensions of A.
					 *
					 * Ignore elements that don't share a leading/trailing
					 * edge because the sort in pruneRelationships() does
					 * the right thing in that common case.
					 *
					 * Since we don't trim Includes and Equals relations
					 * like extensions, we don't need to recurse.
					 */
					if (startPathWithRoots ?
					  (rel.toElement.getStop() == element.getStop()) :
					  (rel.toElement.getStart() == element.getStart())) {
//						Assert.a(!slow_conflicts(element, rel.toElement),
//						  "conflicting elements in siblings: " + rel);
						siblings.add(rel.toElement);
					}
				}
			}
		}

		/* relationships of elements added to the path during this step */
		List<UnorderedClusterElementPair> pairs =
		  new ArrayList<UnorderedClusterElementPair>();
		for (ClusterElement e : siblings) {
			pairs.addAll(relationshipMap.get(e));
		}

		for (UnorderedClusterElementPair pair : pairs) {
			if (siblings.contains(pair.firstElement) &&
			  siblings.contains(pair.secondElement)) {
				/* we've already added both sides of this relationship */
				continue;
			}

			for (ElementRelationship rel : pair.getRelationships()) {
				ClusterElement child =
				  getDescendantFromRelationship(rel, element, siblings);

				if (child != null) {
					children.add(child);
				}
			}
		}

		List<ClusterElement> childrenList = new ArrayList(children);
		Collections.sort(childrenList, sorter);

		int extCnt = 0;
		Path snapshot = null; 
		if (childrenList.size() > 1) {
			/* could be expensive, only do this if needed */
			snapshot = (Path) path.clone();
		}

		for (ClusterElement child : childrenList) {
			GrowArgs args;

			if (startPathWithRoots) {
				Assert.a(child.getStop() > element.getStop());
			} else {
				Assert.a(child.getStart() < element.getStart());
			}

			if (extensionDepthFirst) {
				Set<ClusterElement> grandchildren = getMappedDescendants(child);
				if (!seen.contains(child) || !seen.containsAll(grandchildren)) {
					Path subpath = getSubpath(paths, path, snapshot,
					  child, extCnt, depth);
				
					Set<ClusterElement> subseen;
					if (seen.contains(child)) {
						/*
						 * We've already seen this guy, but, we have not
						 * seen all of his descendants. Continue passing
						 * the seen-set down to provide traversal hints.
						 */
						subseen = new LinkedHashSet(seen);
					} else {
						/*
						 * This child is a new fork in the road;
						 * reset seen when traversing it.
						 */
						subseen = new LinkedHashSet();
					}
					
					args = new GrowArgs(paths, subpath, child, depth+1, subseen, element);
					grow(args);
					seen.add(child);
					seen.addAll(grandchildren);
					seen.addAll(getIncludees(child));
					for (ClusterElement gc : grandchildren) {
						seen.addAll(getIncludees(gc));
					}
				} else if (log.isDebugEnabled()) {
					log.debug(indent(depth) + "skipped [pass 1] " + child);
					String s = "grandchildren: [ ";
					for (ClusterElement ce : grandchildren) {
						s += ce + " ";
					}
					s += "]";
					log.debug(indent(depth) + s);
				}
			} else { /* breadth-first search */
				Path subpath = getSubpath(paths, path, snapshot,
				  child, extCnt, depth);
				args = new GrowArgs(paths, subpath, child, depth+1, seen, element);
				argsList.add(args);
			}

			extCnt++;
		}

		return argsList;
	}


	/* better to use getConflicts().contains() */
	boolean slow_conflicts(ClusterElement a, ClusterElement b)
	{
		return slow_clashes(a, b) || slow_alternativeSplice(a, b);
	}

	boolean slow_clashes(ClusterElement a, ClusterElement b)
	{
		return slow_containsRelation(Clashes.class, a, b);
	}

	boolean slow_alternativeSplice(ClusterElement a, ClusterElement b)
	{
		return slow_containsRelation(AlternativeSplice.class, a, b);
	}

	/* better to use getInclude[er]s().contains() */
	boolean slow_includes(ClusterElement a, ClusterElement b)
	{
		/* a doesn't contain b, can't possibly include it */
		if (a.getStart() > b.getStart() || a.getStop() < b.getStop()) {
			return false;
		}
		return slow_containsRelation(Includes.class, a, b);
	}

	boolean slow_equals(ClusterElement a, ClusterElement b)
	{
		/* a and b don't share boundaries, can't possibly be equal */
		if (a.getStart() != b.getStart() || a.getStop() != b.getStop()) {
			return false;
		}
		return slow_containsRelation(Equals.class, a, b);
	}

	/**
	 * Returns true if a and b have the specified relation.
	 */
	boolean slow_containsRelation(Class relation, ClusterElement a, ClusterElement b)
	{
		Set<UnorderedClusterElementPair> pairs = relationshipMap.get(a);

		for (UnorderedClusterElementPair pair : pairs) {
			if (pair.firstElement.equals(b) || pair.secondElement.equals(b)) {
				for (ElementRelationship rel : pair.getRelationships()) {
					if (rel.toElement.equals(b) && relation.isInstance(rel)) {
						return true;
					}
				}
			}
		}

		return false;
	}

	String indent(int num)
	{
		StringBuffer sb = new StringBuffer("");

		for (int i = 0; i < num; i++) {
			sb.append("- ");
		}
		return sb.toString();
	}

	public OutputFactory getOutputFactory()
	{
		return outputFactory;
	}

	public void setOutputFactory(OutputFactory factory)
	{
		outputFactory = factory;
	}

	public boolean isStartPathWithRoots()
	{
		return startPathWithRoots;
	}

	public void setStartPathWithRoots(boolean b)
	{
		startPathWithRoots = b;
	}

	public boolean isExtensionDepthFirst()
	{
		return extensionDepthFirst;
	}

	public void setExtensionDepthFirst(boolean b)
	{
		extensionDepthFirst = b;
	}

	public boolean isPruneRelationships()
	{
		return pruneRelationships;
	}

	public void setPruneRelationships(boolean b)
	{
		pruneRelationships = b;
	}

	public boolean isStrictChecks()
	{
		return strictChecks;
	}

	public void setStrictChecks(boolean b)
	{
		strictChecks = b;
	}

	public PairBuildingChecker getPairBuildingChecker()
	{
		return pairBuildingChecker;
	}

	public void setPairBuildingChecker(PairBuildingChecker val)
	{
		pairBuildingChecker = val;
	}

	public Collection getRules()
	{
		return rules;
	}

	public void setRules(Collection collection)
	{
		rules = collection;
	}

	/** @deprecated */
	public Map getDeadElementMap()
	{
		return deadElementMap;
	}

	/** @deprecated */
	public Map getLiveElementMap()
	{
		return liveElementMap;
	}

	/** @deprecated */
	public Map getRelationshipMap()
	{
		return relationshipMap;
	}

	/** @deprecated */
	public void setDeadElementMap(Map map)
	{
		deadElementMap = map;
	}

	/** @deprecated */
	public void setLiveElementMap(Map map)
	{
		liveElementMap = map;
	}

	/** @deprecated */
	public void setRelationshipMap(Map map)
	{
		relationshipMap = map;
	}
}
