# Supplementary material for: Cross-kingdom patterns of alternative splicing and splice recognition
Source: Genome Biol. 2008 Mar 5;9(3):R50. doi: 10.1186/gb-2008-9-3-r50 (PMC2397502; doi:10.1186/gb-2008-9-3-r50)
Supplement: Additional data file 6 — We include the source code for the CallReferenceGenes program, as well as the code which labels alternative splice forms. These codes can be inspected but will not be functional without the rest of the Broad Institute's Calhoun environment. These are included as Unix tar files. [file gb-2008-9-3-r50-S6.gz › src/clusterproc/relation/RelationUtils.java]

/*
 * The Broad Institute - unpublished source code
 *
 * SOFTWARE COPYRIGHT NOTICE AGREEMENT
 *
 * This software and its documentation are copyright 2005-8 by the
 * Broad Institute/Massachusetts Institute of Technology. All rights are
 * reserved.
 *
 * This software is supplied without any warranty or guaranteed support
 * whatsoever. Neither the Broad Institute nor MIT can be responsible
 * for its use, misuse, or functionality.
 *
 * $Id$
 */

package calhoun.seq.clusterproc.relation;

import java.util.Collection;
import java.util.Iterator;
import java.util.LinkedHashSet;
import java.util.Set;

import org.apache.commons.logging.Log;
import org.apache.commons.logging.LogFactory;

import calhoun.seq.clusterproc.ClusterElement;
import calhoun.seq.clusterproc.util.UnorderedClusterElementPair;
import calhoun.util.Assert;

public class RelationUtils
{
	private static final Log log = LogFactory.getLog(RelationUtils.class);

	/** This class should not be instantiated. */
	private RelationUtils() {}

	/**
	 * Test if an element is a root of a relationship graph.
	 *
	 * A root is neither included, nor extended by, any other element.
	 */
	public static boolean isRoot(ClusterElement element)
	{
		return isRootGetEqualsSet(element) != null;
	}

	/**
	 * If an element is a root, return a set of elements it is equal to.
	 *
	 * @param element the element in question.
	 * @return Set of elements that current element is equal to if it
	 * is a root. This set may be empty. Return null if element is not
	 * a root. THERE IS A DIFFERENCE BETWEEN NULL AND AN EMPTY SET!
	 */
	public static Set isRootGetEqualsSet(ClusterElement element)
	{
		return isRootOrLeafGetEqualsSet(element, true);
	}

	/**
	 * Test if an element is a leaf of a relationship graph.
	 *
	 * A leaf extends no elements and is not included by anything.
	 */
	public static boolean isLeaf(ClusterElement element)
	{
		return isLeafGetEqualsSet(element) != null;
	}

	/**
	 * If an element is a leaf, return a set of elements it is equal to.
	 *
	 * @param element the element in question.
	 * @return Set of elements that current element is equal to if it
	 * is a leaf. This set may be empty. Return null if element is not
	 * a leaf. THERE IS A DIFFERENCE BETWEEN NULL AND AN EMPTY SET!
	 */
	public static Set isLeafGetEqualsSet(ClusterElement element)
	{
		return isRootOrLeafGetEqualsSet(element, false);
	}

	/**
	 * The description of this method is as tricky as its name.
	 *
	 * If isRoot is true, and element is a root, return an equality set.
	 * If isRoot is false, and element is a leaf, return an equality set.
	 *
	 * An "equality set" is a set of elements that has the Equals
	 * relationship to the given element. Two ClusterElements that have
	 * the Equals relationship may not be == or even equals().
	 *
	 * Most of the time the equality set will be empty. An empty set is
	 * different from null, which is returned if the element is not a root
	 * or not a leaf (depending on the value of isRoot).
	 *
	 * If this method returns null and isRoot is true, element is not a root.
	 * If this method returns null and isRoot is false, element is not a leaf.
	 */
	public static Set isRootOrLeafGetEqualsSet(ClusterElement element, boolean isRoot)
	{
		Set set = new LinkedHashSet();
		boolean isExtender = false;
		boolean isExtended = false;

		for (UnorderedClusterElementPair pair : element.getRelationships()) {

			for (ElementRelationship rel : pair.getRelationships()) {
				/*
				 * If I extend something, I am not a root.
				 * If I am extended by something, I am not a root.
				 *
				 * Extension and inclusion can overlap in some cases, which
				 * is a bit tricky. Parts of it are handled here, and parts
				 * in the cluster processor proper.
				 */

				if (rel.toElement.equals(element) && rel instanceof ExtendedBy) {
					boolean alsoIncludes = false;

					for (ElementRelationship irel : pair.getRelationships()) {
						if (irel.fromElement == element && rel instanceof Includes) {
							alsoIncludes = true;
							break;
						}
					}

					if (alsoIncludes) {
						/*
						 * I extend an element, but I       o---o  <- from (you)
						 * also include it. This should     o------o  <- to (me)
						 * not disqualify me as a root.
						 */
						continue;
					}

					isExtender = true;
					if (isRoot) {
						/* roots cannot extend */
						if (log.isDebugEnabled()) {
							log.debug(element + " not a root: " + rel.fromElement +
							  " is extended by it.");
						}
						return null;
					}
				}

				if (rel.fromElement.equals(element) && rel instanceof ExtendedBy) {
					/*
					 * You can extend something you include, but something you
					 * include cannot extend you. Hence, there is no need for
					 * an alsoIncludes check like in the isRoot case, above.
					 */

					isExtended = true;
					if (!isRoot) {
						/* leaves cannot be extended */
						if (log.isDebugEnabled()) {
							log.debug(element + " not a leaf: " + rel.toElement +
							  " extends it.");
						}
						return null;
					}
				}

				if (rel instanceof Equals) {
					if (rel.fromElement.equals(element)) {
						set.add(rel.toElement);
					} else {
						set.add(rel.fromElement);
					}
				}
			}
		}

		return set;
	}
}
