# Supplementary material for: Cross-kingdom patterns of alternative splicing and splice recognition
Source: Genome Biol. 2008 Mar 5;9(3):R50. doi: 10.1186/gb-2008-9-3-r50 (PMC2397502; doi:10.1186/gb-2008-9-3-r50)
Supplement: Additional data file 6 — We include the source code for the CallReferenceGenes program, as well as the code which labels alternative splice forms. These codes can be inspected but will not be functional without the rest of the Broad Institute's Calhoun environment. These are included as Unix tar files. [file gb-2008-9-3-r50-S6.gz › src/clusterproc/relation/ElementRelationship.java]

/*
 * The Broad Institute - unpublished source code
 *
 * SOFTWARE COPYRIGHT NOTICE AGREEMENT
 *
 * This software and its documentation are copyright 2005-8 by the
 * Broad Institute/Massachusetts Institute of Technology. All rights are
 * reserved.
 *
 * This software is supplied without any warranty or guaranteed support
 * whatsoever. Neither the Broad Institute nor MIT can be responsible
 * for its use, misuse, or functionality.
 *
 * $Id$
 */

package calhoun.seq.clusterproc.relation;

import java.util.regex.Matcher;
import java.util.regex.Pattern;

import calhoun.seq.clusterproc.ClusterElement;
import calhoun.seq.clusterproc.Flippable;

/**
 * The engine's view of a relationship between two ClusterElements.
 *
 * Various event types are represented by subclasses, not by a type field.
 *
 * Note that ElementRelationships are ordered (A-includes-B is different
 * from B-includes-A) while the object they are usually stored in (an
 * UnorderedClusterElementPair) is not.
 *
 * see also AlternativeSplice, Clashes, Equals, ExtendedBy, Includes
 */
public class ElementRelationship implements Cloneable, Comparable, Flippable
{
	public ClusterElement fromElement;
	public ClusterElement toElement;

	public ElementRelationship()
	{
	}

	public ElementRelationship(ClusterElement from, ClusterElement to)
	{
		fromElement = from;
		toElement = to;
	}

	public Flippable flip()
	{
		ElementRelationship rev;
		
		try {
			rev = (ElementRelationship) this.clone();
		} catch (CloneNotSupportedException ex) {
			throw new Error(ex);
		}

		ClusterElement tmp = rev.fromElement;
		rev.fromElement = rev.toElement;
		rev.toElement = tmp;
		
		return (Flippable) rev;
	}
	
	public boolean equals(Object obj)
	{
		if (obj == null) {
			return false;
		} else if (!(obj instanceof ElementRelationship)) {
			return false;
		}
		
		ElementRelationship rhs = (ElementRelationship) obj;
		
		if (!getClass().equals(rhs.getClass())) {
			return false;
		}
		if (!getFromElement().equals(rhs.getFromElement())) {
			return false;
		}
		if (!getToElement().equals(rhs.getToElement())) {
			return false;
		}
		
		return true;
	}
	
	/**
	 * Lexical ordering, useful for debugging. Slow.
	 */
	public int compareTo(Object obj)
	{
		if (obj == null) {
			/* satisfy Comparable contract */
			throw new NullPointerException();
		}

		ElementRelationship rhs = (ElementRelationship) obj;
		int res = fromElement.getId().compareTo(rhs.fromElement.getId());
		if (res == 0) {
			res = getClass().toString().compareTo(rhs.getClass().toString());
		}
		if (res == 0) {
			res = toElement.getId().compareTo(rhs.toElement.getId());
		}
		
		return res;
	}
	
	public int hashCode()
	{
		int hc = 17;
		hc = 37 * hc + this.getClass().hashCode();
		hc = 37 * hc + fromElement.hashCode();
		hc = 37 * hc + toElement.hashCode();
		return hc;
	}
	
	public String toString()
	{
		/* trim the subclass name to the most specific part */
		Pattern p = Pattern.compile("(?<=\\.)[^.]+$");
		Matcher m = p.matcher(this.getClass().getName());
		String type = m.find() ? m.group() : "<?>";

		return fromElement.toString() + "-" + type + "-" + toElement.toString();
	}
	
	public ClusterElement getFromElement()
	{
		return fromElement;
	}
	
	public ClusterElement getToElement()
	{
		return toElement;
	}
}
