# Supplementary material for: Cross-kingdom patterns of alternative splicing and splice recognition
Source: Genome Biol. 2008 Mar 5;9(3):R50. doi: 10.1186/gb-2008-9-3-r50 (PMC2397502; doi:10.1186/gb-2008-9-3-r50)
Supplement: Additional data file 6 — We include the source code for the CallReferenceGenes program, as well as the code which labels alternative splice forms. These codes can be inspected but will not be functional without the rest of the Broad Institute's Calhoun environment. These are included as Unix tar files. [file gb-2008-9-3-r50-S6.gz › src/clusterproc/ClusterElement.java]

/*
 * The Broad Institute - unpublished source code
 *
 * SOFTWARE COPYRIGHT NOTICE AGREEMENT
 *
 * This software and its documentation are copyright 2005-8 by the
 * Broad Institute/Massachusetts Institute of Technology. All rights are
 * reserved.
 *
 * This software is supplied without any warranty or guaranteed support
 * whatsoever. Neither the Broad Institute nor MIT can be responsible
 * for its use, misuse, or functionality.
 *
 * $Id$
 */

package calhoun.seq.clusterproc;

import java.util.Comparator;
import java.util.Iterator;
import java.util.Set;
import java.util.SortedSet;

import org.apache.commons.logging.Log;
import org.apache.commons.logging.LogFactory;

import calhoun.seq.SeqSegment;
import calhoun.seq.clusterproc.ClusterSegment;
import calhoun.seq.clusterproc.util.UnorderedClusterElementPair;
import calhoun.util.Assert;
import calhoun.util.Checkable;

/**
 * Abstract representation of a SeqSegment, used by the ClusterProc module.
 *
 * Represents the individual elements of the SeqSegment as a SortedSet of
 * ClusterSegments. The SeqSegment itself is pointed to by a handle named
 * object for historical reasions. Treat this as a backing store - the
 * important parts of the SeqSegment are stored abstractly in segments,
 * id, etc.
 *
 * Note that in many cases the SeqSegment reference may be null,
 * particularly in unit test situations.
 */
public abstract class ClusterElement implements Checkable, Cloneable
{
	private static final Log log = LogFactory.getLog(ClusterElement.class);

	/** must never return null */
	public abstract String getId();
	public abstract void setId(String val);

	public abstract SeqSegment getObject();
	public abstract void setObject(SeqSegment val);

	/* An ordered set of ClusterSegments */
	public abstract SortedSet<ClusterSegment> getSegments();
	public abstract void setSegments(SortedSet<ClusterSegment> val);
	public abstract void addSegment(ClusterSegment seg);

	public abstract ClusterSegment getFirstSegment();
	public abstract ClusterSegment getLastSegment();

	public abstract int getNumTotalSegments();

	public abstract int getStart();
	public abstract void setStart(int val);

	public abstract int getStop();
	public abstract void setStop(int val);

	public int getLength()
	{
		/* inclusive */
		return 1 + getStop() - getStart();
	}

	/**
	 * @return a Set of relationship pairs; one element of each will be 'this'.
	 */
	public abstract Set<UnorderedClusterElementPair> getRelationships();

	/**
	 * Places ClusterElements in a well-defined order for path traversal.
	 *
	 * If sortType=ASCENDING_STOPS, put the lowest stop first. The
	 * right-hand indices will be piecewise increasing. In this
	 * ordering every element will appear before its extensions, and
	 * the element immediately following each element will be the one
	 * that extends it rightward the least.
	 *
	 *                        o----o
	 *                            o------o
	 *                             o-----o
	 *                             o-------o
	 *                        o-------------o
	 *                               o------o
	 *                                  o----o
	 *
	 * If sortType=DESCENDING_STARTS, put the highest start first. The
	 * left-hand indices will be piecewise decreasing. In this ordering
	 * every element will appear after its extensions, and the element
	 * immediately following each element will be the one that extends
	 * it leftward the least.
	 *                                  o----o
	 *                               o------o
	 *                             o-------o
	 *                             o-----o
	 *                            o------o
	 *                        o-------------o
	 *                        o----o
	 *
	 * If there is a tie, long elements come before shorter ones.
	 * Thus, reverse()ing a list with sortType=ASCENDING_STOPS
	 * will result in a different ordering than what you would get
	 * by setting sortType=DESCENDING_STARTS. This complexity
	 * ensures that every element always precedes the inclusions
	 * that fall on the far side.
	 */
	public static class TraversalSorter implements Comparator<ClusterElement>
	{
		ClusterProcessor cp;

		TraversalSorter(ClusterProcessor cp)
		{
			this.cp = cp;
		}

		public int compare(ClusterElement lhs, ClusterElement rhs)
		{
			int res = 0;

			Assert.a(lhs.getStart() >= 0 && lhs.getStop() >= 0,
			  "Uninitialized ClusterElement used in left-hand comparison");
			Assert.a(rhs.getStart() >= 0 && rhs.getStop() >= 0,
			  "Uninitialized ClusterElement used in right-hand comparison");

			if (res == 0) {
				if (cp.isStartPathWithRoots()) {
					/* put lowest stops first */
					res = lhs.getStop() - rhs.getStop();
				} else {
					/* put highest starts first */
					res = - (lhs.getStart() - rhs.getStart());
				}
			}

			if (res == 0) {
				/* in case of a tie the longer element goes first */
				res = - (lhs.getLength() - rhs.getLength());
			}

			if (res == 0) {
				res = lhs.getId().compareTo(rhs.getId());
			}

			return res;
		}
	}

	public boolean equals(Object obj)
	{
		if (obj == null) {
			return false;
		} else if (!(obj instanceof ClusterElement)) {
			return false;
		}

		ClusterElement rhs = (ClusterElement) obj;
		Assert.a(getStart() >= 0 && getStop() >= 0,
		  "Uninitialized ClusterElement used in left-hand comparison");
		Assert.a(rhs.getStart() >= 0 && rhs.getStop() >= 0,
		  "Uninitialized ClusterElement used in right-hand comparison");

		if (!getId().equals(rhs.getId())) {
			return false;
		}
		if (getStart() != rhs.getStart()) {
			return false;
		}
		if (getStop() != rhs.getStop()) {
			return false;
		}
		if (getNumTotalSegments() != rhs.getNumTotalSegments()) {
			return false;
		}

		return true;
	}

	public void check()
	{
		Assert.a(getStart() >= 0 && getStop() >= 0);
		Assert.a(getStart() == getFirstSegment().getStart());
		Assert.a(getStop() == getLastSegment().getStop());
		for (ClusterSegment seg : getSegments()) {
			Assert.a(seg.getElement() == this);
		}
	}

	public int hashCode()
	{
		int hc = 17;
		hc = 37 * hc + getStart();
		hc = 37 * hc + getStop();
		hc = 37 * hc + getNumTotalSegments();
		hc = 37 * hc + getId().hashCode();
		return hc;
	}

	public String toString()
	{
		return getId() + "[" + getNumTotalSegments() + "]";
	}

	public String toDetailedString()
	{
		StringBuffer sb = new StringBuffer(toString());

		sb.append(" {");

		for (Iterator i = getSegments().iterator(); i.hasNext(); ) {
			ClusterSegment cs = (ClusterSegment) i.next();
			sb.append(cs + (i.hasNext() ? ", " : ""));
		}
		sb.append("}");

		return sb.toString();
	}
}
