# Supplementary material for: Cross-kingdom patterns of alternative splicing and splice recognition
Source: Genome Biol. 2008 Mar 5;9(3):R50. doi: 10.1186/gb-2008-9-3-r50 (PMC2397502; doi:10.1186/gb-2008-9-3-r50)
Supplement: Additional data file 6 — We include the source code for the CallReferenceGenes program, as well as the code which labels alternative splice forms. These codes can be inspected but will not be functional without the rest of the Broad Institute's Calhoun environment. These are included as Unix tar files. [file gb-2008-9-3-r50-S6.gz › src/clusterproc/eval/NandExpression.java]

/*
 * The Broad Institute - unpublished source code
 *
 * SOFTWARE COPYRIGHT NOTICE AGREEMENT
 *
 * This software and its documentation are copyright 2005-8 by the
 * Broad Institute/Massachusetts Institute of Technology. All rights are
 * reserved.
 *
 * This software is supplied without any warranty or guaranteed support
 * whatsoever. Neither the Broad Institute nor MIT can be responsible
 * for its use, misuse, or functionality.
 *
 * $Id$
 */

package calhoun.seq.clusterproc.eval;

import calhoun.seq.clusterproc.util.ClusterElementPairInfo;

public class NandExpression implements Expression
{
	public Expression lhs;
	public Expression rhs;
	
	public boolean evaluate(ClusterElementPairInfo pairInfo)
	{
		return (!(lhs.evaluate(pairInfo) && rhs.evaluate(pairInfo)));
	}
	
	public Expression getLhs()
	{
		return lhs;
	}

	public Expression getRhs()
	{
		return rhs;
	}

	public void setLhs(Expression expression)
	{
		lhs = expression;
	}

	public void setRhs(Expression expression)
	{
		rhs = expression;
	}
}
