# Supplementary material for: Cross-kingdom patterns of alternative splicing and splice recognition
Source: Genome Biol. 2008 Mar 5;9(3):R50. doi: 10.1186/gb-2008-9-3-r50 (PMC2397502; doi:10.1186/gb-2008-9-3-r50)
Supplement: Additional data file 6 — We include the source code for the CallReferenceGenes program, as well as the code which labels alternative splice forms. These codes can be inspected but will not be functional without the rest of the Broad Institute's Calhoun environment. These are included as Unix tar files. [file gb-2008-9-3-r50-S6.gz › src/clusterproc/eval/MethodInvokingTermGetter.java]

/*
 * The Broad Institute - unpublished source code
 *
 * SOFTWARE COPYRIGHT NOTICE AGREEMENT
 *
 * This software and its documentation are copyright 2005-8 by the
 * Broad Institute/Massachusetts Institute of Technology. All rights are
 * reserved.
 *
 * This software is supplied without any warranty or guaranteed support
 * whatsoever. Neither the Broad Institute nor MIT can be responsible
 * for its use, misuse, or functionality.
 *
 * $Id$
 */

package calhoun.seq.clusterproc.eval;

import java.lang.reflect.Method;

import org.apache.commons.logging.Log;
import org.apache.commons.logging.LogFactory;

import org.apache.commons.lang.StringUtils;

import calhoun.seq.clusterproc.util.ClusterElementPairInfo;
import calhoun.util.ReflectionUtil;

/** MethodInvokingTermGetter will invoke the specified method on the context object to get the object 
 * to be evaluated by the expression code */
public class MethodInvokingTermGetter implements TermGetter
{
	private static final Log log = LogFactory.getLog(MethodInvokingTermGetter.class);
	
	public String method;
	String[] methodNames;
	Method[] methods = null;
	
	public Object getTerm(ClusterElementPairInfo pairInfo)
	{
		Object ret = pairInfo;
		if (methods == null)
		{
			return initializeMethods(pairInfo);
		}
		for (int i=0; i<methods.length; i++)
		{
			ret = ReflectionUtil.invokeNoThrow(methods[i], ret, null);
		}
		return ret;
	}

	public String getMethod()
	{
		return method;
	}
	
	Object initializeMethods(Object obj)
	{
		methods = new Method[methodNames.length];
		for (int i=0; i<methodNames.length; i++)
		{
			methods[i] = ReflectionUtil.getMethodNoThrow(obj.getClass(), methodNames[i], null);
			obj = ReflectionUtil.invokeNoThrow(methods[i], obj, null);
		}
		return obj;
	}

	public void setMethod(String string)
	{
		method = string;
		methodNames = StringUtils.split(method, ".");
	}
}
