# Supplementary material for: Cross-kingdom patterns of alternative splicing and splice recognition
Source: Genome Biol. 2008 Mar 5;9(3):R50. doi: 10.1186/gb-2008-9-3-r50 (PMC2397502; doi:10.1186/gb-2008-9-3-r50)
Supplement: Additional data file 6 — We include the source code for the CallReferenceGenes program, as well as the code which labels alternative splice forms. These codes can be inspected but will not be functional without the rest of the Broad Institute's Calhoun environment. These are included as Unix tar files. [file gb-2008-9-3-r50-S6.gz › src/geneCmp.py]

#!/usr/bin/env jython4calhoun
#
# The Broad Institute - unpublished source code
#
# SOFTWARE COPYRIGHT NOTICE AGREEMENT
#
# This software and its documentation are copyright 2006-8 by the
# Broad Institute/Massachusetts Institute of Technology. All rights are
# reserved.
#
# This software is supplied without any warranty or guaranteed support
# whatsoever. Neither the Broad Institute nor MIT can be responsible for
# its use, misuse, or functionality.
#
# $Id: geneCmp.py 30768 2008-01-09 18:02:06Z mdp $$
#

from __future__ import nested_scopes

import bean
import correspondence
import gcUtil
import math
import operator
import pipe
import re
import reports
import scriptUtil
import stats
import util

from geneCommon import *

log = util.getLog(__name__)

CVS_REVISION = re.search("\\044" + "Revision: (.*) " + "\\044",
  "$Revision: 30768 $").group(1)


def modelsAgree(lhs, rhs, agreement="exact", range="full", start=None, stop=None):
	"""
	Returns 1 if two features overlap with no splice conflicts.

	If agreement is "exact", the two models must overlap completely and
	exactly, and have identical splice sites and cds starts and stops.

	If agreement is "splice", the two models must overlap and have
	identical splice sites in the region of overlap.

	If range is "full", compare from start to stop. If range is "cds",
	compare from cdsStart to cdsStop.
	"""
	assert agreement == "exact" or agreement == "splice", "bad argument"
	assert range == "full" or range == "cds", "bad argument"

	if not lhs.overlaps(rhs):
		return 0
	if lhs.strand != rhs.strand:
		return 0

	if agreement == "exact":
		if lhs.cdsStart != rhs.cdsStart:
			return 0
		if lhs.cdsStop != rhs.cdsStop:
			return 0
		if range == "full":
			if lhs.start != rhs.start:
				return 0
			if lhs.stop != rhs.stop:
				return 0

	if start is None:
		if range == "full":
			start = max(lhs.start, rhs.start)
		else:
			start = max(lhs.cdsStart, rhs.cdsStart)

	if stop is None:
		if range == "full":
			stop = min(lhs.stop, rhs.stop)
		else:
			stop = min(lhs.cdsStop, rhs.cdsStop)

	if agreement == "splice" or range == "cds":
		# narrow the range of comparison by one to skip edge splices
		start += 1
		stop -= 1

	sizeHint = max(lhs.children.size(), rhs.children.size())
	lhsStarts = util.HashSet(sizeHint)
	lhsStops = util.HashSet(sizeHint)
	rhsStarts = util.HashSet(sizeHint)
	rhsStops = util.HashSet(sizeHint)

	for e in lhs.children:
		if start <= e.start <= stop:
			lhsStarts.add(e.start)
		if start <= e.stop <= stop:
			lhsStops.add(e.stop)
	for e in rhs.children:
		if start <= e.start <= stop:
			rhsStarts.add(e.start)
		if start <= e.stop <= stop:
			rhsStops.add(e.stop)

	return lhsStarts.equals(rhsStarts) and lhsStops.equals(rhsStops)


class SpliceDetail(pipe.Combinable):
	"""
	Contains lots of info about a particular alternate splice, including:
	  - the parent gene (if an intragenic comparison)
	  - the dimensions of the region of splice difference
	  - compatible transcript(s) that code in the region of difference
	  - compatible transcript(s) that do not code in the region of difference
	  - an approximate description of the type of alternate splice
	"""

	CASSETTE_EXON = "cassette exon"
	CASSETTE_LIKE = "cassette-ish exon"

	ALTERNATE_START = "alternate initiation"
	ALTERNATE_START_LIKE = "alternate-ish initiation"
	ALTERNATE_STOP = "alternate termination"
	ALTERNATE_STOP_LIKE = "alternate-ish termination"

	RETAINED_INTRON = "retained intron"
	RETAINED_LIKE = "retained-ish intron"

	COMPETING5 = "competing 5' splice"
	COMPETING5_LIKE = "competing-ish 5' splice"
	COMPETING3 = "competing 3' splice"
	COMPETING3_LIKE = "competing-ish 3' splice"

	COMPETING_START = "competing initiation"
	COMPETING_STOP = "competing termination"

	FUZZY5 = "5' (exon start) lacks gap"
	FUZZY3 = "3' (exon end) lacks gap"

	CLASH = "unknown"

	# only used for merges of incompatible, but colocated, alt. splice forms
	CLUSTER = "cluster"

	def __init__(self, type, length, exonic, intronic,
	  start, stop, edge=None, ref=None, atEnd=0):
		"""
		type:	  one of the above "enums"
		length:   the number of bp differentially spliced
		exonic:   a transcript that is exonic in this region
		intronic: a transcript that is intronic in this region
		start:	  where the region begins (inclusive)
		stop:	  where the region ends (inclusive)

		note, for cassette exons and competing splice sites, start and stop
		mark the edges of the common splices and thus (stop - start) may be
		greater than length! Use getDiffStart() and getDiffStop() to find
		the alternately spliced region for all types.

		edge:	  only defined for cassette exons. defines the low edge of
				  the actual cassette. The other is (edge + length)
		ref:	  a transcript trusted as a reference. Must be a member of
				  exonic or intronic. In cases where transcripts in the
				  same gene are being compared, this should point to the
				  one with the strongest EST evidence.
		atEnd:	  set to 1 if this splice hangs off the end of a transcript
		"""

		self.type = type
		self.length = length

		self.start = start
		self.stop = stop
		self.edge = edge

		self.ref = ref
		self.refId = ref.id

		self.seqId = ref.sequence.id
		self.seqDesc = ref.sequence.description

		self.atEnd = atEnd

		if exonic and intronic:
			self.populate(exonic, intronic)

		self.subtypes = None
		self.shrunk = 0
		self.clearCachedValues()

	def clearCachedValues(self):
		"""
		numWith, numWithout, and unsureSet are run very frequently and are
		getting more and more complicated and slow. We cache results in these
		fields so that they can be reused. *Key fields contain a value that,
		if it has not changed, the corresponding result in *Cached is valid.
		If it has changed, the value needs to be recalculated and recached.
		All this is handled by the numWith, numWithout and unsureSet methods.
		"""
		self._numWithCached = [ -1, -1 ]
		self._numWithKey = [ -1, -1 ]
		self._numWithoutCached = -1
		self._numWithoutKey = -1
		self._unsureSetCached = -1
		self._unsureSetKey = -1
		self._withWithoutListKey = -1
		self._withWithoutListCached = (-1, -1, -1, -1)

	def populate(self, exonic, intronic):
		"""
		This is separated out for two-stage initialization, so you can create
		a splice detail without knowing exactly which transcripts should go in
		which set.
		"""
		self.exonic = [ exonic ]
		self.exonicIds = [ exonic.id ]
		self.intronic = [ intronic ]
		self.intronicIds = [ intronic.id ]

		if exonic.parent == intronic.parent:
			# intragenic comparison
			self.parent = exonic.parent
			self.parentId = exonic.parent and exonic.parent.id
		else:
			# intergenic comparison
			self.parent = None
			self.parentId = None

		self.check()

	def shrink(self):
		if self.shrunk:
			return

		self._precomputedStrandIsPlus = self.getStrand().isPlus()

		self._precomputedIsExclusivelyEst = self.isExclusivelyEst()
		self._precomputedNumWith = self.numWith()
		self._precomputedNumWithout = self.numWithout()
		self._precomputedUnsureSet = self.unsureSet()
		self._precomputedWithWithoutList = self.withWithoutList()

		self.exonic = "unsafe_to_access"
		self.intronic = "unsafe_to_access"
		self.parent = "unsafe_to_access"
		self.ref = "unsafe_to_access"
		self.clearCachedValues()

		self.shrunk = 1

	def isCassette(self, strict=0):
		if self.type == self.CASSETTE_EXON:
			return 1

		return (not strict) and (self.type == self.CASSETTE_LIKE)

	def hasEdge(self, strict=0):
		if self.type in (self.CASSETTE_EXON, self.ALTERNATE_START,
		  self.ALTERNATE_STOP):
			return 1

		return (not strict) and self.type in (self.CASSETTE_LIKE,
		  self.ALTERNATE_START_LIKE, self.ALTERNATE_STOP_LIKE)

	def isRetained(self, strict=0):
		if self.type == self.RETAINED_INTRON:
			return 1

		return (not strict) and (self.type == self.RETAINED_LIKE)

	def isAlternateStart(self, strict=0):
		if self.type == self.ALTERNATE_START:
			return 1

		return (not strict) and (self.type == self.ALTERNATE_START_LIKE)

	def isAlternateStop(self, strict=0):
		if self.type == self.ALTERNATE_STOP:
			return 1

		return (not strict) and (self.type == self.ALTERNATE_STOP_LIKE)

	def isAlternate(self, strict=0):
		return (self.isAlternateStart(strict) or self.isAlternateStop(strict))

	def isCompeting5(self, strict=0):
		if self.type == self.COMPETING5:
			return 1

		return (not strict) and (self.type == self.COMPETING5_LIKE)

	def isCompeting3(self, strict=0):
		if self.type == self.COMPETING3:
			return 1

		return (not strict) and (self.type == self.COMPETING3_LIKE)

	def isCompetingStart(self, strict=0):
		return self.type == self.COMPETING_START

	def isCompetingStop(self, strict=0):
		return self.type == self.COMPETING_STOP

	def isCompeting(self, strict=0):
		return (self.isCompeting5(strict) or self.isCompeting3(strict)
		  or self.isCompetingStart(strict) or self.isCompetingStop(strict))

	def isFuzzy(self):
		return (self.type == self.FUZZY5 or self.type == self.FUZZY3)

	def isCluster(self):
		return (self.type == self.CLUSTER)

	def isCompetingCluster(self):
		return (self.type == self.CLUSTER) and ( \
		  SpliceDetail.COMPETING5 in self.subtypes.keys() or \
		  SpliceDetail.COMPETING3 in self.subtypes.keys() or \
		  SpliceDetail.COMPETING_START in self.subtypes.keys() or \
		  SpliceDetail.COMPETING_STOP in self.subtypes.keys())

	def isCassetteCluster(self):
		return (self.type == self.CLUSTER) and ( \
		  SpliceDetail.CASSETTE_EXON in self.subtypes.keys() or \
		  SpliceDetail.ALTERNATE_START in self.subtypes.keys() or \
		  SpliceDetail.ALTERNATE_STOP in self.subtypes.keys())

	def isClash(self, strict=0):
		if self.type == self.CLASH:
			return 1

		return (not strict) and (self.type == self.CLUSTER)

	def isWeak(self):
		return not isWellDefined(self.type)

	def isIntragenic(self):
		"""
		Returns 1 if this spliceDetail compares two transcripts in the same gene.
		"""
		return (self.parentId is not None)

	def isExclusivelyEst(self):
		"""
		Returns 1 if this spliceDetail compares only EST-based transcripts.
		"""
		if self.shrunk:
			return self._precomputedIsExclusivelyEst

		for t in self.exonic + self.intronic:
			if not isReferenceFeature(t) and not isFindOrfsFeature(t):
				return 0
		return 1

	def getStrand(self):
		if self.shrunk:
			if self._precomputedStrandIsPlus:
				return bean.Strand.PLUS
			else:
				return bean.Strand.MINUS
		return self.ref.strand

	def getDiffStart(self):
		"""
		Returns the lowest base that codes in exonic, but not in intronic.
		"""
		if self.hasEdge():
			return self.edge
		elif self.isCompeting5() or self.isCompetingStop():
			if self.getStrand().isMinus():
				return self.stop - self.length + 1
			else:
				return self.start
		elif self.isCompeting3() or self.isCompetingStart():
			if self.getStrand().isMinus():
				return self.start
			else:
				return self.stop - self.length + 1
		else:
			return self.start

	def getDiffStop(self):
		"""
		Returns the highest base that codes in exonic, but not in intronic.
		"""
		if self.hasEdge():
			return self.edge + self.length - 1
		elif self.isCompeting5() or self.isCompetingStop():
			if self.getStrand().isMinus():
				return self.stop
			else:
				return self.start + self.length - 1
		elif self.isCompeting3() or self.isCompetingStart():
			if self.getStrand().isMinus():
				return self.start + self.length - 1
			else:
				return self.stop
		else:
			return self.stop

	def check(self):
		"""
		A bunch of internal consistency checks.
		"""
		assert not self.shrunk

		assert len(self.exonic) == len(self.exonicIds)
		for i in range(0, len(self.exonic)):
			assert self.exonic[i].id == self.exonicIds[i]

		assert len(self.intronic) == len(self.intronicIds)
		for i in range(0, len(self.intronic)):
			assert self.intronic[i].id == self.intronicIds[i]

		if self.isIntragenic():
			for t in self.exonic + self.intronic:
				assert t.parent == self.parent, "inconsistent intragenic comparison"
		else:
			for t in self.exonic:
				assert t.parent == self.exonic[0].parent, "inconsistent coding set"
			for t in self.intronic:
				assert t.parent == self.intronic[0].parent, "inconsistent noncoding set"

		assert self.ref is not None, \
		  "Must specify a reference for all comparisons"
		assert self.ref in self.exonic or self.ref in self.intronic, \
		  "The reference must be in one camp or the other"

		# this assertion is a real pain. It used to be that when you compared
		# two reference transcripts, you always wanted the higher-ranked one
		# to the reference and the less-well-supported guy as the query. But
		# there are lots of cases now where I don't care what the ordering is.
		# Maybe I'll get around to making this an optional check someday.
#		if self.isExclusivelyEst():
#			for t in self.exonic + self.intronic:
#				assert evidenceCmp(t, self.ref) <= 0, \
#				  "the reference must be the most highly supported transcript"

		assert self.length == self.getDiffStop() - self.getDiffStart() + 1, \
		  "specified length %s != calculated length %s" % \
		  (self.length, self.getDiffStop() - self.getDiffStart() + 1)

		if self.hasEdge():
			assert self.edge is not None, "must specify an inside edge for cassettes"
			assert self.length <= self.stop - self.start + 1
			assert self.start < self.getDiffStart() <= self.getDiffStop() < self.stop, \
			  "ranges out of order, expected %d < %d <= %d < %d" % \
			  (self.start, self.getDiffStart(), self.getDiffStop(), self.stop)
		else:
			assert self.edge is None, "can only specify an edge for cassettes"
			if self.isCompeting():
				assert self.length <= self.stop - self.start + 1
			else:
				assert self.length == self.stop - self.start + 1

		if self.isFuzzy():
			assert self.atEnd, "fuzzy boundaries must be at transcript ends"
		elif not self.isCompeting() and not self.isClash():
			# XXX make an assertion
			if self.atEnd:
				log.error("%s: alternate splices other than competing splice sites must be fully enclosed!" % self)

		for e in util.listCollapse([ t.children for t in self.intronic ]):
			assert e.stop < self.getDiffStart() or e.start > self.getDiffStop(), \
			  "an exon in %s lies between %s and %s, %s: (%s, %s) in %s" % \
			  (e.parent.id, self.getDiffStart(), self.getDiffStop(),
			  "but its parent is labeled intronic", e.start, e.stop, self)

		if self.type != self.CLUSTER:
			for i in util.listCollapse([ t.introns for t in self.exonic ]):
				assert i.stop < self.getDiffStart() or i.start > self.getDiffStop(), \
				  "an intron in %s lies between %s and %s, %s: (%s, %s) in %s" % \
				  ("unknown", self.getDiffStart(), self.getDiffStop(),
				  "but its parent is labeled exonic", i.start, i.stop, self)

			hitcnt = 0
			for e in util.listCollapse([ t.children for t in self.exonic ]):
				hitcnt += (e.start <= self.getDiffStop() and e.stop >= self.getDiffStart())
			assert hitcnt == len(self.exonic), \
			  "got %d spanning exon(s) in exonic set, expected %d" % \
			  (hitcnt, len(self.exonic))

		for t in self.intronic:
			assert not t in self.exonic, \
			  "a transcript cannot be both coding and noncoding in the same place"
		for t in self.exonic:
			assert not t in self.intronic, \
			  "a transcript cannot be both coding and noncoding in the same place"

	def __cmp__(self, other):
		"""
		Sorts by strength of evidence, when available; otherwise by length.
		"""
		res = 0

		if self.type == self.CLUSTER or other.type == self.CLUSTER:
			if self.type != self.CLUSTER:
				res = 1
			elif other.type != self.CLUSTER:
				res = -1

		if self.isExclusivelyEst() and other.isExclusivelyEst():
			if res == 0:
				res = cmpGrades(self.getGrade(), other.getGrade())
			if res == 0:
				res = cmp(-self.unsureSet().size(), -other.unsureSet().size())
			if res == 0:
				res = cmp(min(self.numWith(), self.numWithout()),
				  min(other.numWith(), other.numWithout()))
			if res == 0:
				res = cmp(max(self.numWith(), self.numWithout()),
				  max(other.numWith(), other.numWithout()))

		if res == 0:
			res = cmp(self.length, other.length)
		if res == 0:
			res = cmp(self.getDiffStart(), other.getDiffStart())
		if res == 0:
			res = cmp(self.getDiffStop(), other.getDiffStop())
		if res == 0:
			res = cmp(self.start, other.start)
		if res == 0:
			res = cmp(self.stop, other.stop)

		return res

	def _getCompatibleTypeHelper(self, maintype, weaktype):
		"""
		If two types do not clash, returns one type compatible with both.
		"""
		if maintype == self.CLUSTER or weaktype == self.CLUSTER:
			# cannot combine() this type, only use mixIn()
			return None
		if weaktype == maintype:
			return maintype
		if maintype != self.CLASH and weaktype == self.CLASH:
			return maintype
		if maintype == strengthen(weaktype):
			return maintype
		if maintype in (self.CASSETTE_EXON, self.CASSETTE_LIKE) and \
		  weaktype in (self.ALTERNATE_START, self.ALTERNATE_START_LIKE,
		  self.ALTERNATE_STOP, self.ALTERNATE_STOP_LIKE):
			return maintype
		if maintype in (self.COMPETING5, self.COMPETING5_LIKE) and \
		  weaktype == self.COMPETING_STOP:
			return maintype
		if maintype in (self.COMPETING3, self.COMPETING3_LIKE) and \
		  weaktype == self.COMPETING_START:
			return maintype

		return None

	def getCompatibleType(self, other):
		"""
		If two spliceDetails do not clash, returns a type compatible with both.
		"""
		res = self._getCompatibleTypeHelper(self.type, other.type)
		if not res:
			res = self._getCompatibleTypeHelper(other.type, self.type)
		return res
	
	def incompatibleStartsOrStops(self, other):
		if (self.isCassette() or self.start != self.getDiffStart()) and \
		  self.start >= other.getDiffStart():
			log.trace("new check A1")
			return 1
		if (other.isCassette() or other.start != other.getDiffStart()) and \
		  other.start >= self.getDiffStart():
			log.trace("new check A2")
			return 1
		if (self.isCassette() or self.stop != self.getDiffStop()) and \
		  self.stop <= other.getDiffStop():
			log.trace("new check B1")
			return 1
		if (other.isCassette() or other.stop != other.getDiffStop()) and \
		  other.stop <= self.getDiffStop():
			log.trace("new check B2")
			return 1
		return 0

	def isCombinable(self, other):
		"""
		Returns true if self and other can be combine()d.
		"""
		if not self.getCompatibleType(other):
			log.trace("different types")
			return 0
		if self.parent != other.parent:
			log.trace("different parents")
			return 0
		if self.hasEdge() and other.hasEdge():

			numAltStarts = self.isAlternateStart() + other.isAlternateStart()
			numAltStops = self.isAlternateStop() + other.isAlternateStop()

			if numAltStarts and numAltStops:
				# can't combine an alt. start and alt. stop
				return 0
			elif numAltStarts + numAltStops == 0 or \
			  numAltStarts == 2 or numAltStops == 2:
				# two fully-enclosed cassettes must agree on both sides
				if self.getDiffStart() != other.getDiffStart():
					return 0
				if self.getDiffStop() != other.getDiffStop():
					return 0

#			# This commented-out code seemed like a good idea but
#			# fails about 0.1% of the time on giant genomes.
#
# 			elif numAltStarts == 2:
# 				# two alternate starts must splice-agree on the 3' side
# 				if self.getStrand().isPlus():
# 					if self.getDiffStop() != other.getDiffStop():
# 						return 0
# 				else:
# 					if self.getDiffStart() != other.getDiffStart():
# 						return 0
# 			elif numAltStops == 2:
# 				# two alternate stops must splice-agree on the 5' side
# 				if self.getStrand().isPlus():
# 					if self.getDiffStart() != other.getDiffStart():
# 						return 0
# 				else:
# 					if self.getDiffStop() != other.getDiffStop():
# 						return 0

			else:
				# We are attempting to combine a cassette exon and
				# an alternate initiation/termination. In this case,
				# if the AI/AT is shorter than the CE, they can be
				# combined, as the AI/AT is an incomplete fragment.

				assert self.isCassette() + other.isCassette() == 1
				assert numAltStarts + numAltStops == 1

				if numAltStarts == self.getStrand().isPlus():
					# alt start on +, or alt stop on -

					# if the two disagree on the rh side, don't combine
					if self.getDiffStop() != other.getDiffStop():
						return 0
				else:
					# alt start on -, or alt stop on +

					# if the two disagree on the lh side, don't combine
					if self.getDiffStart() != other.getDiffStart():
						return 0

				# A short CE can't absorb a long AI/AT
				if self.isCassette():
					if self.length < other.length:
						return 0
				else:
					if other.length < self.length:
						return 0

				# prevent incompatible same-same merges
				if self.incompatibleStartsOrStops(other):
					return 0

		elif self.isCompeting() and other.isCompeting():

			numCompStarts = self.isCompetingStart() + other.isCompetingStart()
			numCompStops = self.isCompetingStop() + other.isCompetingStop()

			if numCompStarts and numCompStops:
				# can't combine a competing start and competing stop
				return 0

			elif numCompStarts + numCompStops == 0:
				# full competing splice sites must have identical dimensions
				if self.length != other.length:
					log.trace("different length")
					return 0
				if self.start != other.start:
					log.trace("different start")
					return 0
				if self.stop != other.stop:
					log.trace("different stop")
					return 0

			else:
				if numCompStarts + numCompStops == 1:
					# a longer full type can "eat" a shorter start/stop type
					# but a short C3/C5 can't absorb a long CI/CT
					if self.isCompetingStart() or self.isCompetingStop():
						if self.length > other.length:
							return 0
					if other.isCompetingStart() or other.isCompetingStop():
						if other.length > self.length:
							return 0

				else:
					assert numCompStarts == 2 or numCompStops == 2

				# prevent incompatible same-same merges
				if self.incompatibleStartsOrStops(other):
					return 0

				# the following checks apply to any combination of competing
				# splice sites if both are not completely enclosed.

				# Competing starts may merge if they differ on the 5' side,
				# but they must agree exactly on the 3' side.
				check3 = self.isCompeting3() or self.isCompetingStart() or \
				  other.isCompeting3() or other.isCompetingStart()

				# Competing stops may merge if they differ on the 3' side,
				# but they must agree exactly on the 5' side.
				check5 = self.isCompeting5() or self.isCompetingStop() or \
				  other.isCompeting5() or other.isCompetingStop()

				if self.getStrand().isPlus():
					if check5 and self.getDiffStart() != other.getDiffStart():
						return 0
					if check3 and self.getDiffStop() != other.getDiffStop():
						return 0
				else:
					if check5 and self.getDiffStop() != other.getDiffStop():
						return 0
					if check3 and self.getDiffStart() != other.getDiffStart():
						return 0

		else:
			# other alternative splice forms must be identical to be combined
			if self.start != other.start:
				log.trace("different start")
				return 0
			if self.stop != other.stop:
				log.trace("different stop")
				return 0
			if self.length != other.length:
				log.trace("different length")
				return 0

		if self.isExclusivelyEst():
			if not other.isExclusivelyEst():
				log.trace("different est content")
				return 0
		else:
			if self.refId != other.refId:
				log.trace("different ref")
				return 0

		return 1

	def __hash__(self):
		hc = 17
		hc = 37 * (hc + reduce(operator.xor, [ord(c) for c in self.type], 0) & 0x1FFFFFFF)
		hc = 37 * (hc + self.length & 0x1FFFFFFF)
		hc = 37 * (hc + self.start & 0x1FFFFFFF)
		hc = 37 * (hc + hash(self.parentId) & 0x1FFFFFFF)
		return hc;

	def __eq__(self, other):
		if not self.type == other.type:
			return 0
		if not self.exonicIds == other.exonicIds:
			return 0
		if not self.intronicIds == other.intronicIds:
			return 0

		return self.type == self.CLUSTER or self.isCombinable(other)

	def combine(self, other, checked=0):
		assert not self.shrunk
		assert not other.shrunk
		assert checked or self.isCombinable(other)

		checkSelf = 0
		checkOther = 0

		if self.isExclusivelyEst():
			if self.isRefCoding() != other.isRefCoding():
				log.debug("references on opposite sides")
			if self.refId != other.refId:
				log.debug("different references")

		if self.hasEdge() and other.hasEdge():

			# the combined CE should have the narrowest outer boundaries possible
			newStart = max(self.start, other.start)
			newStop = min(self.stop, other.stop)

			# but the CE itself should be as wide as possible
			newDiffStart = min(self.getDiffStart(), other.getDiffStart())
			newDiffStop = max(self.getDiffStop(), other.getDiffStop())
			newLength = newDiffStop - newDiffStart + 1

			if self.start != newStart or self.stop != newStop or \
			  self.getDiffStart() != newDiffStart or \
			  self.getDiffStop() != newDiffStop:
				# my dimensions have moved, self.intronic may not be consistent
				checkSelf = 1
			if other.start != newStart or other.stop != newStop or \
			  other.getDiffStart() != newDiffStart or \
			  other.getDiffStop() != newDiffStop:			
				# your dimensions have moved, your intronic set may be inconsistent
				checkOther = 1

			if self.start != newStart:
				log.debug("adjusting start from %s to %s" % (self.start, newStart))
				self.start = newStart
			if self.stop != newStop:
				log.debug("adjusting stop from %s to %s" % (self.stop, newStop))
				self.stop = newStop
			if self.edge != newDiffStart:
				log.debug("adjusting edge from %s to %s" % (self.edge, newDiffStart))
				self.edge = newDiffStart
			if self.length != newLength:
				log.debug("adjusting length from %s to %s" % (self.length, newLength))
				self.length = newLength

			# make sure my math is right
			assert self.getDiffStart() == newDiffStart
			assert self.getDiffStop() == newDiffStop

		if self.isCompeting() and other.isCompeting():

			# if the starts are not identical, one of the alt. splice forms
			# must be partial. Trust the start of the full model.
			if self.start != other.start:
				assert self.stop == other.stop
				assert self.getStrand().isPlus() == \
				  (self.isCompetingStart() or other.isCompetingStart())
				assert self.getStrand().isMinus() == \
				  (self.isCompetingStop() or other.isCompetingStop())
			if self.stop != other.stop:
				assert self.start == other.start
				assert self.getStrand().isMinus() == \
				  (self.isCompetingStart() or other.isCompetingStart())
				assert self.getStrand().isPlus() == \
				  (self.isCompetingStop() or other.isCompetingStop())

			# if we're eating a partial, its dimensions may be too short
			# take the outer dimensions from the other splice detail
			newStart = min(self.start, other.start)
			newStop = max(self.stop, other.stop)

			# the Cx region itself should be as wide as possible
			newDiffStart = min(self.getDiffStart(), other.getDiffStart())
			newDiffStop = max(self.getDiffStop(), other.getDiffStop())

			# reverse-engineer the best length from getDiffXXX() methods
			if self.isCompeting5() or self.isCompetingStop():
				if self.getStrand().isMinus():
					newLength = newStop - newDiffStart + 1
				else:
					newLength = newDiffStop - newStart + 1
			else:
				assert self.isCompeting3() or self.isCompetingStart()
				if self.getStrand().isMinus():
					newLength = newDiffStop -  newStart + 1
				else:
					newLength = newStop - newDiffStart + 1
			
			# full models' outer dimensions must not change
			assert (self.start == newStart and self.stop == newStop) or \
			  self.isCompetingStart() or self.isCompetingStop()
			assert (other.start == newStart and other.stop == newStop) or \
			  other.isCompetingStart() or other.isCompetingStop()
			
			if self.start != newStart or self.stop != newStop or \
			  self.length != newLength:
				# my dimensions have moved, self.intronic may not be consistent
				checkSelf = 1
			if other.start != newStart or other.stop != newStop or \
			  other.length != newLength:
				# your dimensions have moved, your intronic set may be inconsistent
				checkOther = 1			

			if self.start != newStart:
				log.debug("adjusting start from %s to %s" % (self.start, newStart))
				self.start = newStart
			if self.stop != newStop:
				log.debug("adjusting stop from %s to %s" % (self.stop, newStop))
				self.stop = newStop
			if self.length != newLength:
				log.debug("adjusting length from %s to %s" % (self.length, newLength))
				self.length = newLength

			# make sure my math is right
			assert self.getDiffStart() == newDiffStart
			assert self.getDiffStop() == newDiffStop

		self.type = self.getCompatibleType(other)
		for t in other.intronic:
			assert not t in self.exonic
		for t in other.exonic:
			assert not t in self.intronic

		self.exonic.extend([ t for t in other.exonic if not t in self.exonic ])
		self.exonicIds = [ t.id for t in self.exonic ]

		# This edge case is quite rare. If the dimensions of the splice have
		# changed as a result of the merge, transcripts that were labeled as
		# wholly noncoding in the region may not be anymore. We need to walk
		# through each element of intronic and make sure it still is. If not,
		# we need to discard it.
		lhs = []	# will contain verified members of self.intronic
		rhs = []	# will contain verified members of other.intronic

		for flag, outList, checkList, round in \
		  ([checkSelf, lhs, self.intronic, 0], [checkOther, rhs, other.intronic, 1]):
			if flag:
				for t in checkList:
					for e in t.children:
						if e.stop > self.getDiffStart() and e.start < self.getDiffStop():
							log.info("round %d: %s: %s, (%d, %d) in (%d, %d)" % 
							  (round, "dropping EST from \"intronic\" set",
							  t.id, e.start, e.stop,
							  self.getDiffStart(), self.getDiffStop()))
							break
					else:	# fallthrough - no exon is present in the diff region
						outList.append(t)	# still qualifies for membership
			else:
				outList[:] = checkList

		# It's possible that one of self.ref or other.ref were dropped above.
		# In that case, take the last one standing, otherwise, choose the one
		# with the most evidence to be the ref of the combined splice object.
		if self.isExclusivelyEst():
			if self.ref not in self.exonic + self.intronic:
				self.ref = other.ref
			elif other.ref not in self.exonic + self.intronic:
				pass
			elif evidenceCmp(self.ref, other.ref) < 0:
				self.ref = other.ref

		self.intronic = lhs
		self.intronic.extend([ t for t in rhs if not t in self.intronic ])
		self.intronicIds = [ t.id for t in self.intronic ]
		self.check()

	def mixIn(self, other, mixInThreshold):
		"""
		Akin to SpliceDetail#combine(), but tries harder.

		combine() preserves much more information about splice forms including
		lists of elements with or without the alternately spliced segment.
		mixIn() only preserves dimensions.
		"""
		assert not self.shrunk
		assert not other.shrunk

		if log.debugEnabled:
			log.debug("Attempting to mix %s and %s" % (self, other))

		if not (self.isExclusivelyEst() and other.isExclusivelyEst()):
			return 0
		if self.isFuzzy() or other.isFuzzy():
			return 0

		# they must overlap
		if self.getDiffStart() > other.getDiffStop():
			return 0
		if self.getDiffStop() < other.getDiffStart():
			return 0

		# neither alternative splice form must be high-confidence
		for (one, two) in [ (self, other), (other, self) ]:

			if one.type == SpliceDetail.CLUSTER:
				# clusters will mix with anything
				pass
			elif one.isCassette() and (two.hasEdge() or two.isCassetteCluster()):
				# low bar for mixing with one's own kind
				if one.unsureSet().size() == 0:
					return 0
			elif one.isCompeting() and (two.isCompeting() or two.isCompetingCluster()):
				# low bar for mixing with one's own kind
				if one.unsureSet().size() == 0:
					return 0
			elif one.isWeak():
				# low bar for mixing weak types
				if one.unsureSet().size() == 0:
					return 0
			elif one.unsureSet().size() <= mixInThreshold:
				return 0

		assert other.type != SpliceDetail.CLUSTER, "can't mix two clusters"

		if log.debugEnabled:
			log.debug("mixing %s and %s" % (self, other))

		if not self.subtypes:
			self.subtypes = util.CombinableDict()
		if self.type != SpliceDetail.CLUSTER:
			self.subtypes.incr(strengthen(self.type))
		self.subtypes.incr(strengthen(other.type))

		self.type = SpliceDetail.CLUSTER

		self.start = min(self.getDiffStart(), other.getDiffStart())
		self.stop = max(self.getDiffStop(), other.getDiffStop())
		self.length = self.stop - self.start + 1

		# XXX store self.spliceLocations as a hashSet?
		# intronic is blown away because some things are partially coding
		# so store everything in exonic. XXX this is not ideal.

		for t in self.intronic + other.exonic + other.intronic:
			if not t in self.exonic:
				self.exonic.append(t)
				self.exonicIds.append(t.id)

		self.intronic = []
		self.intronicIds = []
		self.edge = None

		if self.isExclusivelyEst():
			for t in self.exonic:
				if evidenceCmp(t, self.ref) > 0:
					self.ref = t

		if log.debugEnabled:
			log.debug("mixIn result: %s" % self)
		self.check()
		return 1

	def numWith(self, countPartials=1):
		"""
		Returns the minimum number of ESTs that are exonic in each base of
		the alternatively spliced region.

		If countPartials is 0, only considers ESTs that completely cover the
		region. If 1, ESTs with partial coverages are considered.

		If countPartials is 1, and the partial coverage is uneven (ie one
		base has more EST coverage than another), the score is incremented
		by the percentage of bases in the EST that have more coverage than
		the element with the lowest coverage.
		"""
		if self.shrunk:
			return self._precomputedNumWith
		elif self._numWithKey[countPartials] == len(self.exonic):
			return self._numWithCached[countPartials]
		elif not self.isExclusivelyEst():
			return 0

		codingSpans = util.HashSet()
		codingExonMap = util.SequenceRangeMap(0)

		for t in self.exonic:
			for se in t.supplementalEvidence:
				if not codingSpans.contains(se):
					codingSpans.add(se)
					codingExonMap.addAll(se.children)

		fullyCodingExons = codingExonMap.findContaining(
		  self.getDiffStart(), self.getDiffStop())
		allCodingExons = codingExonMap.find(
		  self.getDiffStart(), self.getDiffStop())

		# these exons fully cover the alt. splice region
		codingScore = fullyCodingExons.size()

		if countPartials:
			covDict = {}
			for p in xrange(self.getDiffStart(), self.getDiffStop()+1):
				covDict[p] = 0

			for ce in allCodingExons:
				if fullyCodingExons.contains(ce):
					# this exon has already been counted
					continue

				# this exon covers the alt. splice region, but not completely
				assert ce.start > self.getDiffStart() or ce.stop < self.getDiffStop()

				ledge = max(self.getDiffStart(), ce.start)
				redge = min(self.getDiffStop(), ce.stop)

				for p in xrange(ledge, redge+1):
					covDict[p] = covDict[p] + 1

			minCov = min(covDict.values())
			if max(covDict.values()) > minCov:
				numWithMore = len([ v for v in covDict.values() if v > minCov ])
				pctWithMore = numWithMore / float(self.length)
				minCov += pctWithMore
			log.debug("incrementing score by %s" % minCov)
			codingScore += minCov

		self._numWithKey[countPartials] = len(self.exonic)
		self._numWithCached[countPartials] = codingScore
		return self._numWithCached[countPartials]

	def numWithout(self):
		"""
		Counts the number of ESTs that are gapped in the alternately spliced region.
		"""
		if self.shrunk:
			return self._precomputedNumWithout
		elif self._numWithoutKey == len(self.intronic):
			return self._numWithoutCached
		elif not self.isExclusivelyEst():
			return 0

		noncodingSpanMap = util.SequenceRangeMap(0)
		for t in self.intronic:
			for se in t.supplementalEvidence:
				if not noncodingSpanMap.containsValue(se):
					noncodingSpanMap.add(se)

		noncodingSpans = noncodingSpanMap.find(
		  self.getDiffStart(), self.getDiffStop())

		assert noncodingSpans.containsAll(noncodingSpanMap.findContaining(
		  self.getDiffStart(), self.getDiffStop())), \
		  "all transcripts in the intronic set must be fully noncoding"

		self._numWithoutKey = len(self.intronic)
		self._numWithoutCached = noncodingSpans.size()
		return self._numWithoutCached

	def unsureSet(self):
		"""
		Returns the IDs of ESTs that conflict with this alternate splice.

		Currently an alternate splice site is a region that exists in one
		form or one other. A "third splice" is more likely a sign of noisy
		EST data rather than an indication of complex splicing. I probably
		need to improve this.

		Only returns the IDs of ESTs that are have at least one splice site.
		"""
		if self.shrunk:
			return self._precomputedUnsureSet
		elif self._unsureSetKey == len(self.exonic) + len(self.intronic):
			return self._unsureSetCached
		elif not self.isExclusivelyEst():
			return util.Collections.EMPTY_SET

		# find all ESTs that are are in neither category
		unaccountedEsts = util.HashSet()
		for t in self.parent.children:
			unaccountedEsts.addAll(t.supplementalEvidence)
		for t in self.exonic:
			unaccountedEsts.removeAll(t.supplementalEvidence)
		for t in self.intronic:
			unaccountedEsts.removeAll(t.supplementalEvidence)

		# restrict the set to those that overlap this splice form
		unaccountedMap = util.SequenceRangeMap(0)
		for est in unaccountedEsts:
			if est.children.size() > 1:
				# we're only interested in ests with 1+ splice site
				unaccountedMap.add(est)
		unaccountedSet = unaccountedMap.find(self.start, self.stop)

		# return ids instead of whole objects
		res = util.HashSet(unaccountedSet.size())
		for u in unaccountedSet:
			res.add(u.id)

		self._unsureSetKey = len(self.exonic) + len(self.intronic)
		self._unsureSetCached = res
		return self._unsureSetCached

	def withWithoutList(self, countPartials=1):
		"""
		Returns a 4-tuple: 1) number of ESTs that are coding in the
		region with an upstream splice, 2) ESTs that are non-coding
		with an upstream splice, 3) ESTs that are coding with a
		downstream splice, 4) ESTs that are non-coding with a
		downstream splice.

		If elements 1 and 2 are both 0, the alt splice is the first
		intron. If 3 and 4 are both 0, the alt splice is the last
		intron.
		"""
		if self.shrunk:
			return self._precomputedWithWithoutList
		elif self._withWithoutListKey == len(self.exonic) + len(self.intronic):
			return self._withWithoutListCached
		elif not self.isExclusivelyEst():
			return 0

		codingSpanSets = (util.HashSet(), util.HashSet())
		codingSpanMaps = (util.SequenceRangeMap(0), util.SequenceRangeMap(0))
		noncodingSpanSets = (util.HashSet(), util.HashSet())
		noncodingSpanMaps = (util.SequenceRangeMap(0), util.SequenceRangeMap(0))

		for transcripts, sets, maps in (
		  [self.exonic, codingSpanSets, codingSpanMaps],
		  [self.intronic, noncodingSpanSets, noncodingSpanMaps]):
			for t in transcripts:
				for se in t.supplementalEvidence:
					introns5 = 0
					introns3 = 0
					for sei in se.introns:
						if sei.stop < self.start:
							introns5 += self.getStrand().isPlus()
							introns3 += self.getStrand().isMinus()
						if sei.start > self.stop:
							introns5 += self.getStrand().isMinus()
							introns3 += self.getStrand().isPlus()

					if introns5:
						if sets[0].add(se):
							maps[0].add(se)
					if introns3:
						if sets[1].add(se):
							maps[1].add(se)

		res = (
		  codingSpanMaps[0].find(self.getDiffStart(), self.getDiffStop()).size(),
		  noncodingSpanMaps[0].find(self.getDiffStart(), self.getDiffStop()).size(),
		  codingSpanMaps[1].find(self.getDiffStart(), self.getDiffStop()).size(),
		  noncodingSpanMaps[1].find(self.getDiffStart(), self.getDiffStop()).size())

		self._withWithoutListKey = len(self.exonic) + len(self.intronic)
		self._withWithoutListCached = res
		return self._withWithoutListCached

	def isRefCoding(self):
		return (self.refId in self.exonicIds)

	def getGrade(self):
		"""
		Somewhat arbitrary, but quick, evaluation of splice evidence, from A+ to F.

		A: no conflicting evidence
		B: strictly less conflicting evidence than the minor form
		C: no more conflicting evidence than in the minor form
		D: more conflicting evidence than in the minor form
		F: as much or more conflicting evidence than in the major form

		+: Each alt. splice form has at least two supporting ests;
		   at least 50% of bases have at least two supporting ests
		 : Every base has at least one est supporting each form
		-: Every base has exactly one est supporting each form
		"""
		if not self.isExclusivelyEst():
			grade = None
		elif self.isFuzzy():
			grade = 'F'
		elif self.isCluster():
			if len(self.subtypes) == 1:
				grade = 'C'
			else:
				grade = 'F'
		elif self.unsureSet().size() == 0:
			# no conflicting evidence at all
			if min(self.numWith(), self.numWithout()) >= 1.5:
				grade = 'A+'
			elif max(self.numWith(), self.numWithout()) == 1:
				grade = 'A-'
			else:
				grade = 'A'
		elif self.unsureSet().size() < min(self.numWith(), self.numWithout()):
			# a small amount of conflicting evidence
			if min(self.numWith(), self.numWithout()) >= 1.5:
				grade = 'B+'
			elif max(self.numWith(), self.numWithout()) == 1:
				grade = 'B-'
			else:
				grade = 'B-'
		elif self.unsureSet().size() <= min(self.numWith(), self.numWithout()):
			# more evidence in favor than against
			if min(self.numWith(), self.numWithout()) >= 1.5:
				grade = 'C+'
			elif max(self.numWith(), self.numWithout()) == 1:
				grade = 'C-'
			else:
				grade = 'C-'
		elif self.unsureSet().size() >= max(self.numWith(), self.numWithout()):
			# more evidence against than in favor
			grade = 'F'
		else:
			# too much noise to be very confident
			if min(self.numWith(), self.numWithout()) >= 1.5:
				grade = 'D+'
			elif max(self.numWith(), self.numWithout()) == 1:
				grade = 'D-'
			else:
				grade = 'D'

		return grade

	def isGood(self, grade='B'):
		"""
		Returns true if self.getGrade() is at least as good as 'grade'.

		Returns true if they are the same.
		"""
		return (cmpGrades(self.getGrade(), grade) >= 0)

	def isBad(self, grade='B'):
		"""
		Returns true if self.getGrade() is worse than 'grade'.

		Returns false if the grades are the same.
		"""
		return (cmpGrades(self.getGrade(), grade) < 0)

	def __str__(self, forceDetails=0):

		if not self.isExclusivelyEst():
			assert self.refId is not None
			if self.isCassette():
				if self.isRefCoding():
					note = "in ref"
				else:
					note = "in query"
			elif self.isRetained():
				if self.isRefCoding():
					note = "in query"
				else:
					note = "in ref"
			elif self.isFuzzy():
				if self.isRefCoding():
					note = "in ref"
				else:
					note = "in query"
			elif self.isCompeting5():
				if self.isRefCoding():
					note = "(query upstream)"
				else:
					note = "(ref upstream)"
			elif self.isAlternateStart() or self.isCompetingStart():
				if self.isRefCoding():
					note = "(query starts first)"
				else:
					note = "(ref starts first)"
			elif self.isCompeting3():
				if self.isRefCoding():
					note = "(query downstream)"
				else:
					note = "(ref downstream)"
			elif self.isAlternateStop() or self.isCompetingStop():
				if self.isRefCoding():
					note = "(ref ends first)"
				else:
					note = "(query ends first)"
			elif self.type == self.CLUSTER:
				note = "{" + ", ".join(["%d %ss" % (v, k) for k,v in self.subtypes.items()]) + "}"
			else:
				if self.isRefCoding():
					note = "(exonic in ref)"
				else:
					note = "(exonic in query)"
			note += " @ %d-%d" % (self.getDiffStart(), self.getDiffStop())

		else:
			if self.type == self.CLUSTER:
				note = "{" + ", ".join(["%d %ss" % (v, k) for k,v in self.subtypes.items()]) + "}"
				note += " spanning %d EST(s)" % self.numWith()
			else:
				breakdown = "[s5'y:%d,s5'n:%d,s3'y:%d,s3'n:%d]" % self.withWithoutList()
				note = "%.2fy %.2fn %s" % (self.numWith(), self.numWithout(), breakdown)

			u = self.unsureSet()
			if u.size() != 0:
				note += ", %d conflicting EST(s)" % u.size()
				if forceDetails:
					note += " %s" % ([ e for e in u ])
			note += " @ %s(%s):%d-%d" % \
			  (self.seqId, self.seqDesc, self.getDiffStart(), self.getDiffStop())

		grade = self.getGrade()
		if grade:
			gradeStr = ", grade %s, " % grade
		else:
			gradeStr = " "

		ret = "%d bp %s%s%s" % (self.length, self.type, gradeStr, note)
		return ret


def cmpGrades(lhs, rhs):
	"""
	Returns 1 if lhs is better than rhs, -1 if rhs is better; 0 otherwise.

	Passing "+", "-" or "" as a parameter is a special case:
	  A+ == +, A < +, A- < +, B+ == +, B < +, B- < +, etc.
	  A+ > "", A == "", A- < "", B+ > "", B == "", B- < "", etc.
	  A+ > -, A > -, A- == -, B+ > -, B > -, B- == -, etc.
	"""
	if lhs is None:
		return -1
	if rhs is None:
		return 1

	# first, try a letter-to-letter comparison
	if lhs not in ('+', '-', '') and rhs not in ('+', '-', ''):
		# better grades are lower in ascii
		if lhs[0] < rhs[0]:
			return 1
		# lower grades are higher in ascii
		if lhs[0] > rhs[0]:
			return -1

	# next, compare modifiers
	lhmod = (len(lhs) > 1 and lhs[1]) or (lhs in ('+', '-', '') and lhs) or ""
	rhmod = (len(rhs) > 1 and rhs[1]) or (rhs in ('+', '-', '') and rhs) or ""

	# minus loses to everything
	if lhmod == "-" and rhmod != "-":
		return -1
	if lhmod != "-" and rhmod == "-":
		return 1

	# plus beats everything
	if lhmod == "+" and rhmod != "+":
		return 1
	if lhmod != "+" and rhmod == "+":
		return -1

	assert lhmod == rhmod
	return 0


def isWellDefined(spliceType):
	return spliceType in (
	  SpliceDetail.CASSETTE_EXON,
#	  SpliceDetail.ALTERNATE_START,
#	  SpliceDetail.ALTERNATE_STOP,
	  SpliceDetail.RETAINED_INTRON,
	  SpliceDetail.COMPETING5,
	  SpliceDetail.COMPETING3)
#	  SpliceDetail.COMPETING_START,
#	  SpliceDetail.COMPETING_STOP)


def strengthen(spliceType):
	if spliceType == SpliceDetail.CASSETTE_LIKE:
		return SpliceDetail.CASSETTE_EXON
	if spliceType == SpliceDetail.ALTERNATE_START_LIKE:
		return SpliceDetail.ALTERNATE_START
	if spliceType == SpliceDetail.ALTERNATE_STOP_LIKE:
		return SpliceDetail.ALTERNATE_STOP
	if spliceType == SpliceDetail.RETAINED_LIKE:
		return SpliceDetail.RETAINED_INTRON
	if spliceType == SpliceDetail.COMPETING5_LIKE:
		return SpliceDetail.COMPETING5
	if spliceType == SpliceDetail.COMPETING3_LIKE:
		return SpliceDetail.COMPETING3

	return spliceType


def ppFraction(n, d, fmt="%.1f"):
	"""
	If d is defined, returns n/d as a percentage string. Otherwise returns "-"
	"""
	if not d or float(d) == 0:
		return "-"
	elif not n or float(n) == 0:
		return "0"
	else:
		return fmt % (100.0 * float(n) / float(d))


def ppMMFraction(lhs, mid, rhs, fmt="%.1f"):
	"""
	If lhs >= rhs, returns lhs / (lhs + rhs), otherwise returns
	-rhs / (lhs + rhs). If lhs is not defined, returns -1, if
	rhs is not defined, returns 1.
	"""
	if lhs + mid + rhs == 0:
		return "-"

	p = lhs / float(lhs + mid + rhs)
	n = rhs / float(lhs + mid + rhs)

	return fmt % (p - n)


def _initializeEightNucleoCounts(countsObj):
	"""
	See below, in Score::__init__()
	"""
	countsObj.nucleo3primeFP = 0
	countsObj.nucleo3primeFN = 0
	countsObj.nucleo3primeTNro = 0
	countsObj.nucleo3primeTNqo = 0
	countsObj.nucleo5primeFP = 0
	countsObj.nucleo5primeFN = 0
	countsObj.nucleo5primeTNro = 0
	countsObj.nucleo5primeTNqo = 0


class Score(pipe.Combinable):
	"""
	Scores the difference between two overlapping features.

	Contains TP/FP/TN/FN counts on the nucleotide, splice, exon, intron and
	transcript levels, and provides methods for a variety of statistical
	scores. Also detects many kinds of alternative splices. Any number of
	Score objects may be combine()d to compare entire gene sets.

	A Score object must be created comparing 0 or 1 query objects to
	0 or 1 reference objects. Multiple Scores, each comparing the same query
	to different reference features, may be merged using the merge() method.

	I'm not smart enough to come up with these ratings on my own. See:
	- Burset and Guigo. Evaluation of gene structure prediction programs.
	  Genomics. 1996 Jun 15;34(3):353-67.
	- Matlin, et. al. Understanding alternative splicing: towards a
	  cellular code. Nat Rev Mol Cell Biol. 2005 May;6(5):386-98.
	"""

	# Stats can be measured on any of four levels.
	NUCLEOTIDE_LEVEL = "per-base"
	SPLICE_LEVEL = "per-splice"
	INTRON_LEVEL = "per-intron"
	EXON_LEVEL = "per-exon"

	def __init__(self, query=None, ref=None):
		"""
		Default params allow you to create an empty Score() object.
		"""
		self.counts = util.Object()		# easy way to get combine()ability

		self.query = query
		self.refs = []
		if ref:
			self.refs.append(ref)

		self.id = query and query.id

		self.queryId = self.id
		self.refIds = [ r.id for r in self.refs ]

		self.numTranscriptComparisons = 0
		self.counts.numQueryCompared = (query is not None)
		self.counts.numRefCompared = (ref is not None)
		if ref and query:
			self.numTranscriptComparisons += 1

		#
		# Exon-level counts and possible alternative splices.
		#
		# I mostly follow Matlin's terminology here because it is
		# less misleading. In Guigo-ese:
		#
		#	cassetteExonFP is a subset of Guigo's "wrong exon" (*)
		#	cassetteExonFN is a subset of Guigo's "missing exon" (*)
		#	exonExact is Guigo's "correct exon"
		#	outfieldExonFP is a "wrong exon" that falls outside the ref
		#	outfieldExonFN is a "missing exon" that falls outside the query
		#
		# Guigo does not track intron-level stats, but
		#
		#	retainedIntronFP is a subset of "wrong intron" (*)
		#	retainedIntronFN is a subset of "missing intron" (*)
		#	intronExact is exactly a "correct intron"
		#	outfieldIntronFP is a "wrong intron" that doesn't hit the reference
		#	outfieldIntronFN is a "missing intron" that doesn't hit the query
		#
		# outfieldExons and Introns count in UNION comparisons
		# and are completely ignored in INTERSECTION comparisons.
		#
		# (*) You need to go into the spliceDetails to get exactly
		# Guigo-approved counts. See countGuigo().
		#

		# how many times query and reference exons line up exactly
		self.counts.exonExact = 0
		# how many times query and reference introns line up exactly
		self.counts.intronExact = 0

		#
		# Alternative splice forms - strict
		# FP cassette exons and retained introns have more splices in the query.
		# FN cassette exons and retained introns have more splices in the reference.
		#

		# number of query exons wholly contained within reference introns
		# and bracketed by exact splice site matches on either side
		#
		#    ref:   ---##-------##---
		#  query:   ---##--###--##---
		self.counts.cassetteExonFP = 0

		# number of reference exons wholly contained within query introns
		# and bracketed by exact splice site matches on either side
		#
		#    ref:   ---##--###--##---
		#  query:   ---##-------##---
		self.counts.cassetteExonFN = 0

		# the query has an intron where the reference does not:
		#
		#    ref:   ---###########---
		#  query:   ---####---####---
		self.counts.retainedIntronFP = 0

		# the reference has an intron where the query does not:
		#
		#    ref:   ---####---####---
		#  query:   ---###########---
		self.counts.retainedIntronFN = 0


		# the query has an intron that does not touch the reference:
		#
		#    ref:            #####---####---####-------##-----######
		#  query:   ######--######-----##########------#####-----------###
		#
		# in this example, the first query intron is in the outfield,
		# but none of the others is.
		self.counts.outfieldIntronFP = 0
		# the converse
		self.counts.outfieldIntronFN = 0

		# FP exons lying outside the reference
		self.counts.outfieldExonFP = 0
		# FN exons lying outside the query
		self.counts.outfieldExonFN = 0

		self.counts.numQueryExons = 0
		self.counts.numRefExons = 0

		# query had a splice site where the reference did not
		self.counts.spliceFP = 0
		# reference had a splice site where the query did not
		self.counts.spliceFN = 0
		# query and reference splices agreed
		self.counts.spliceTP = 0
		# note, there's really no way to measure true negatives for splicing

		#
		# Special case: query had an exon/intron boundary where reference
		# had an intron/exon. Is this a false negative or a false positive?
		# I can't decide, so I'm counting it as one of each.
		# See getFN() and getFP() for details.
		#
		self.counts.spliceUgly = 0

		#
		# Number of "fuzzy" splices encountered.
		#
		# Really, this should be called "missing splices" or "misalignments"
		# or something more technical. Basically, at the end of a BLAT
		# alignment, if the EST is a fragment cut close to an intron-exon
		# boundary, it may get misaligned if the flanking sequence is
		# similar to the sequence at the other end of the intron.
		#
		#                                               ||
		#    ref:   ---####---############              vv
		#  query:   ---#################----------------########
		#
		# The correct placement of the last two ref NT is marked with
		# arrows, but the gap penalty is too high for such a short exon.
		# When fragments like this are found, I call them 'fuzzy' splices.
		# FP's are as above, when the query has a splice the reference
		# does not. These are far more common than FN's.
		#
		# Note, all fuzzy splices are also spliceInEdgeExons (see below)
		#
		self.counts.fuzzyFP_refUngapped = 0
		self.counts.fuzzyFN_queryUngapped = 0

		#
		# These are splices that occur outside the reference (FP) or
		# outside the query (FN). XXX add "uncompared" class as for NT
		#
		self.counts.outfieldSpliceFP = 0
		self.counts.outfieldSpliceFN = 0

		#
		# If the query begins or ends within a reference exon, or the
		# reference begins or ends within a query exon, then that
		# first splice sometimes isn't counted as either good or bad.
		#
		self.counts.spliceInEdgeExonFN = 0
		self.counts.spliceInEdgeExonFP = 0

		# nucleotide-level counts
		self.counts.nucleoFN = 0
		self.counts.nucleoFP = 0
		self.counts.nucleoTN = 0
		self.counts.nucleoTP = 0

		#
		# Over- and under-predicted nucleotides. If the query extends past
		# the reference, it may be a false positive, or it may simply be
		# that the reference has been truncated (in the case of ESTs). If
		# the reference extends past the query, it may be a false negative,
		# or it may simply be overhanging EST UTR. For these reasons, we do
		# not include these counts in the TP/FP/TN/FN counts above. But,
		# these numbers may still be useful and are reasonably easy to collect.
		#
		_initializeEightNucleoCounts(self.counts)

		# Nucleotides where only a query or reference existed; thus, there
		# is no way to tell whether the error is on the 5' or 3' side.
		# These are complete misses; there is no corresponding feature at all.
		self.counts.uncomparedNucleoFP = 0
		self.counts.uncomparedNucleoFN = 0
		self.counts.uncomparedNucleoTNqo = 0
		self.counts.uncomparedNucleoTNro = 0

		# Alternatively, if the query merges two reference features, then an
		# the outfield region is anything outside *or between* areas of
		# comparison. In this case, too, you can't tell whether they are 3'
		# or 5'. Keeping track of edges is too complicated, so all areas where
		# there is only query or reference are called 'outfield'.
		self.counts.outfieldNucleoFP = 0
		self.counts.outfieldNucleoFN = 0
		self.counts.outfieldNucleoTNqo = 0
		self.counts.outfieldNucleoTNro = 0

		# how many queries were non-canonically spliced?
		self.counts.nonCanonicalQuery = 0
		# does the reference contain a non-canonical splice?
		self.counts.nonCanonicalRef = 0

		self.counts.numQueryMisses = 0
		self.counts.numRefMisses = 0

		# when scores are combine()d, keep track of their individual categories
		# these three fields must always exactly sum to numTranscriptComparisons
		self.counts.numMatches = 0
		self.counts.numAltSplices = 0
		self.counts.numClashes = 0

		self._spliceDetails = []

		self.sets = util.Object()

		#
		# If an exon is perfect on one side and the other side is
		# a spliceInEdge, we count it as perfect only when considering
		# the intersection, not the union (i.e., when wide=0).
		#

		# IDs of query exons that touch the reference and extend beyond it
		self.sets._overhangingQueryExonIds = util.HashSet()
		# IDs of query exons that touch the reference, extend beyond it,
		# and have a correct splice site on the other side
		self.sets._overhangingQueryExonIdsWithAGoodSplice = util.LinkedHashSet()
		# same as above, but a set of exons instead of IDs - unsafe to serialize
		self.sets._overhangingQueryExonsWithAGoodSplice = util.LinkedHashSet()

		# disregard these exons when wide=0 (inconclusive/partial coverage)
		self.sets._ambiguousQueryExonIds = util.HashSet()
		self.sets._ambiguousRefExonIds = util.HashSet()

		self._ppNoRecurse = 1
		self.shrunk = 0

	def shrink(self):
		"""
		Call this when done scoring.

		After this method returns, the object is serializable, but
		certain methods will fail assertions.
		"""
		if self.shrunk:
			return

		self._precomputedHasQuery = self.hasQuery()
		self._precomputedHasSplicedReference = self.hasSplicedReference()

		for sd in self._spliceDetails:
			sd.shrink()

		self.query = "unsafe_to_access"
		self.refs = "unsafe_to_access"
		self.sets._overhangingQueryExonsWithAGoodSplice = "unsafe_to_access"

		self.shrunk = 1

	def addOverhangingQueryExonWithAGoodSplice(self, exon):
		assert not self.shrunk

		# use identity hash code if the exon doesn't have an id yet
		res = self.sets._overhangingQueryExonIdsWithAGoodSplice.add(
		  exon.id or util.System.identityHashCode(exon))
		assert res == 1, "same exon must not be inserted twice (1)"
		# the following assertion string provides more detail but is slow
		# "%s v. %s: same exon must not be inserted twice (1): %s" % (self.query, self.refIds, exon)

		res = self.sets._overhangingQueryExonsWithAGoodSplice.add(exon)
		assert res == 1, "same exon must not be inserted twice (2)"
		# the following assertion string provides more detail but is slow
		# "%s v. %s: same exon must not be inserted twice (2): %s" % (self.query, self.refIds, exon)

		# paranoid -- make sure set ordering is consistent
		ids = util.listCollapse(self.sets._overhangingQueryExonIdsWithAGoodSplice)
		objs = util.listCollapse(self.sets._overhangingQueryExonsWithAGoodSplice)
		assert ids.size() == objs.size()
		for i in range(0, ids.size()):
			assert ids[i] == (objs[i].id or util.System.identityHashCode(objs[i]))

	def hasQuery(self):
		if self.shrunk:
			assert self._precomputedHasQuery is not None
			return self._precomputedHasQuery
		else:
			return self.query is not None

	def findAmbiguousExons(self):
		"""
		Finds ambiguous query/reference exons due to incomplete EST coverage.

		When evidence is lacking, we may wish to label some query exons as
		neither true nor false, and not consider some reference exons in the
		denominator of some scores. Our rules are as follows.

		If a query exon
		  - does not touch any reference introns, and
		  - overlaps no reference exon that touches a query intron, and
		  - does not share a splice site with any reference,
		then we say it has ambiguous reference coverage. We can't tell if
		it is true or false.

		Place all such exons in 'outset'. Place all reference exons hit by
		such exons in 'hitset' if they do not hit a query intron.

		Members of 'outset' and 'hitset' should not be considered in the
		denominator of exon-level sn() and sp() unless wide=1.
		"""
		assert not self.shrunk

		outset = util.HashSet()
		hitset = util.HashSet()

		if not self.query:
			return (outset, hitset)

		refIntrons = util.listCollapse([r.introns for r in self.refs])
		refExons = util.listCollapse([r.children for r in self.refs])

		for qe in self.query.children:

			clashingIntrons = [ ri for ri in refIntrons if ri.overlaps(qe) ]
			if clashingIntrons:
				# the query hits a reference intron: it's verifiably bad, don't ignore it
				continue

			refHits = [ re for re in refExons if re.overlaps(qe) ]
			if not refHits:
				# the query hits nothing at all: it can never be scored
				continue

			badHits = []	# refHits that also hit introns indicate qe is bad
			for re in refHits:
				for qi in self.query.introns:
					if qi.overlaps(re):
						# this ref exon hits a query intron
						badHits.append(re)

			hasGoodSplice = 0
			for re in refHits:
				if re.start == qe.start or re.stop == qe.stop:
					hasGoodSplice = 1
				elif re not in badHits:
					hitset.add(re)

			if not hasGoodSplice and not badHits:
				outset.add(qe)

		return (outset, hitset)

	def outfieldExonsAndIntrons(self, fuzzFactor=4):
		"""
		This awkwardly-named method counts exons and introns, among other chores.

		In addition to counting the number of exons/introns in the query and refs,
		which is easy, it also counts the number of those features that touch
		nothing on the other side, which is considerably more difficult because
		of the fuzzy-alignment corrections we have to do. These features are
		labeled as "outfield".

		Probably, it would have been a lot smarter, instead of marking splices
		as fuzzy and working around them in so many places, to just repair them.
		But it's too late for that now.
		"""
		# XXX probably should do exonExact calculations in here too
		assert not self.shrunk

		fuzzyLeft = []
		fuzzyRight = []
		cleanLeft = []
		cleanRight = []

		outfieldQueryExons = util.HashSet()
		outfieldRefExons = util.HashSet()

		self.counts.numQueryExons = 0
		self.counts.numRefExons = 0
		self.counts.outfieldExonFP = 0
		self.counts.outfieldIntronFP = 0
		self.counts.outfieldExonFN = 0
		self.counts.outfieldIntronFN = 0

		if self.query:
			self.counts.numQueryExons = self.query.children.size()
		for r in self.refs:
			self.counts.numRefExons += r.children.size()

		if self.query:

			for r in self.refs:
				exons = [ e for e in r.exons ]
				exons.sort(lambda x, y: cmp(x.start, y.start))

				for qin in self.query.introns:
					if qin.contains(r.start) and exons[0].length > fuzzFactor and \
					  qin.stop - r.start <= fuzzFactor:
						log.debug("fuzzy reference start @ %d" % r.start)
						fuzzyLeft.append(r.start)

					if qin.contains(r.stop) and exons[-1].length > fuzzFactor and \
					  r.stop - qin.start <= fuzzFactor:
						log.debug("fuzzy reference stop @ %d" % r.stop)
						fuzzyRight.append(r.stop)

				if r.start not in fuzzyLeft:
					cleanLeft.append(r.start)
				if r.stop not in fuzzyRight:
					cleanRight.append(r.stop)

			exons = [ e for e in self.query.exons ]
			exons.sort(lambda x, y: cmp(x.start, y.start))

			for r in self.refs:
				for rin in r.introns:
					if rin.contains(self.query.start) and exons[0].length > fuzzFactor and \
					  rin.stop - self.query.start <= fuzzFactor:
						log.debug("fuzzy query start @ %d" % self.query.start)
						fuzzyLeft.append(self.query.start)

					if rin.contains(self.query.stop) and exons[-1].length > fuzzFactor and \
					  self.query.stop - rin.start <= fuzzFactor:
						log.debug("fuzzy query stop @ %d" % self.query.stop)
						fuzzyRight.append(self.query.stop)

			if self.query.start not in fuzzyLeft:
				cleanLeft.append(self.query.start)
			if self.query.stop not in fuzzyRight:
				cleanRight.append(self.query.stop)

		assert len(fuzzyLeft) <= len(self.refs)
		assert len(fuzzyRight) <= len(self.refs)

		if self.query:

			for e in self.query.children:
				for r in self.refs:
					if r.overlaps(e):
						break
				else:	# fallthrough: no reference overlaps it
					log.debug("outfieldExonFP, no coverage: (%s, %s)" % \
					  (e.start, e.stop))
					outfieldQueryExons.add(e)
					self.counts.outfieldExonFP += 1

			for i in self.query.introns:
				for r in self.refs:
					if r.overlaps(i):
						break
				else:	# fallthrough: no reference overlaps it
					log.debug("outfieldIntronFP, no coverage: (%s, %s)" %\
					  (i.start, i.stop))
					self.counts.outfieldIntronFP += 1
					continue

				# Even though a reference overlaps this intron, it may be
				# a fuzzy overlap (caused by a missed gap in an alignment).
				# In that case it still is in the "outfield".
				if util.vectorBool("OR", i.contains, fuzzyLeft + fuzzyRight) and \
				  util.vectorBool("NOR", i.contains, cleanLeft + cleanRight):
					log.debug("outfieldIntronFP, fuzzy coverage only: (%s, %s)" % \
					  (i.start, i.stop))
					self.counts.outfieldIntronFP += 1

		for r in self.refs:

			for e in r.children:
				if not self.query or not self.query.overlaps(e):
					log.debug("outfieldExonFN, miss: (%s, %s)" % \
					  (e.start, e.stop))
					outfieldRefExons.add(e)
					self.counts.outfieldExonFN += 1

			for i in r.introns:
				if not self.query or not self.query.overlaps(i):
					log.debug("outfieldIntronFN, miss: (%s, %s)" % \
					  (i.start, i.stop))
					self.counts.outfieldIntronFN += 1
					continue

				# this intron hits the query, but it might be a fuzzy hit only
				if util.vectorBool("OR", i.contains, fuzzyLeft + fuzzyRight) and \
				  util.vectorBool("NOR", i.contains, cleanLeft + cleanRight):
					log.debug("outfieldIntronFN, miss, fuzzy hit only: (%s, %s)" % \
					  (i.start, i.stop))
					self.counts.outfieldIntronFN += 1

		ambiguousQueryExons, ambiguousRefExons = \
		  self.findAmbiguousExons()

		# I'm not sure if an exon can be labeled both outfield and ambiguous,
		# but if so, outfield status should trump ambiguity
		ambiguousQueryExons.removeAll(outfieldQueryExons)
		ambiguousRefExons.removeAll(outfieldRefExons)

		for pqe in self.sets._overhangingQueryExonsWithAGoodSplice:
			assert not ambiguousQueryExons.contains(pqe), \
			  "the same query exon was labeled partial and unsure!"
			for re in util.listCollapse(ambiguousRefExons):
				assert not re.overlaps(pqe), \
				  "the same reference exon was labeled partial and unsure!"

		# I commented out this block of code because it never happens.
		# The assertions above have never fired. If they do, we might
		# have to resurrect this mess.

#		self.sets._ambiguousQueryExons.removeAll(self.sets._overhangingQueryExonsWithAGoodSplice)
#		toRemove = util.HashSet()
#		for re in self.sets._ambiguousRefExons:
#			for pqe in util.listCollapse(self.sets._overhangingQueryExonsWithAGoodSplice):
#				if re.overlaps(pqe):
#					toRemove.add(re)
#		self.sets._ambiguousRefExons.removeAll(toRemove)

		# use identity hash code if the exons don't have ids yet
		self.sets._ambiguousQueryExonIds = util.HashSet(util.listCollapse(
		  [ e.id or util.System.identityHashCode(e) for e in ambiguousQueryExons ]))
		assert self.sets._ambiguousQueryExonIds.size() == ambiguousQueryExons.size(), \
		  "hash code collision or a set membership skew"
		self.sets._ambiguousRefExonIds = util.HashSet(util.listCollapse(
		  [ e.id or util.System.identityHashCode(e) for e in ambiguousRefExons ]))
		assert self.sets._ambiguousRefExonIds.size() == ambiguousRefExons.size(), \
		  "hash code collision or a set membership skew"

		return (fuzzyLeft, fuzzyRight)

	def checkSpliceCounts(self):
		assert not self.shrunk
#		if self.counts.nonCanonicalRef:
#			assert self.counts.exonExact == self.counts.intronExact == \
#			  self.counts.cassetteExonFP == self.counts.cassetteExonFN == \
#			  self.counts.outfieldExonFP == self.counts.outfieldExonFN == \
#			  self.counts.retainedIntronFP == self.counts.retainedIntronFN == \
#			  self.counts.outfieldIntronFP == self.counts.outfieldIntronFN == \
#			  self.counts.spliceFP == self.counts.spliceFN == self.counts.spliceTP == \
#			  self.counts.spliceUgly == \
#			  self.counts.fuzzyFP_refUngapped == self.counts.fuzzyFN_queryUngapped == \
#			  self.counts.outfieldSpliceFP == self.counts.outfieldSpliceFN == \
#			  self.counts.spliceInEdgeExonFN == self.counts.spliceInEdgeExonFP == \
#			  self.sets._overhangingQueryExonsWithAGoodSplice.size() == 0
#			return

		assert (self.counts.outfieldSpliceFP + self.counts.spliceFP + \
		  self.counts.spliceTP + self.counts.spliceUgly) == \
		  ((self.query and 2 * self.query.exons.size()) or 0), \
		  "%d + %d + %d + %d != %d" % (
		  self.counts.outfieldSpliceFP, self.counts.spliceFP,
		  self.counts.spliceTP, self.counts.spliceUgly,
		  ((self.query and 2 * self.query.exons.size()) or 0))

		numRefExons = reduce(operator.add,
		  [r.exons.size() for r in self.refs], 0)

		assert (self.counts.outfieldSpliceFN + self.counts.spliceFN + \
		  self.counts.spliceTP + self.counts.spliceUgly) == (2 * numRefExons), \
		  "%d + %d + %d + %d != %d" % (
		  self.counts.outfieldSpliceFN, self.counts.spliceFN,
		  self.counts.spliceTP, self.counts.spliceUgly, (2 * numRefExons))

	def getFuzzySplices(self):
		"""
		Returns the number of wrong splices that can be explained by BLAT's
		inability to separate short exons at the end of an EST read.

		Note, one fuzzy splice yields two splice errors, one on each transcript.
		"""
		return self.counts.fuzzyFN_queryUngapped + self.counts.fuzzyFP_refUngapped

	def getIgnoredSplicesDueToMisalignment(self):
		"""
		Returns the number of bad splices (FP and FN) that are not considered
		as splice errors, on both features, due to BLAT problems (see above).

		With getIgnoredSplicesInEdgeExons(), this number may be added to
		getBadSplices() to get an unadjusted error count (it corrects for
		these automatically, as do getFN(), getFP(), and all other stats
		methods).
		"""
		return (2 * self.getFuzzySplices())

	def getIgnoredSplicesInEdgeExons(self, wide=0):
		"""
		Returns the number of wrong splices that were not considered as
		splice errors, on both features. If wide is unset, initial exons
		that start within an opposing exon, or terminal exons that stop
		within an opposing exon, are not considered to be erroneous
		splices.

		With getIgnoredSplicesDueToMisalignment(), this number may be added
		to getBadSplices() to get an unadjusted error count (it corrects
		for these automatically, as do getFN(), getFP(), and all other
		stats methods).
		"""
		if wide:
			return 0
		else:
			return self.counts.spliceInEdgeExonFN + self.counts.spliceInEdgeExonFP

	def getIgnoredSplices(self, wide=0):
		"""
		Returns the number of wrong splices that were not considered as
		splice errors, on both features. If wide is unset, initial exons
		that start within an opposing exon, or terminal exons that stop
		within an opposing exon, are not considered to be erroneous
		splices.

		This number can be added to getBadSplices() for an unadjusted
		error count (getBadSplices() automatically corrects for these).

		Overhanging splices are not considered to be ignored splices.
		"""
		return self.getIgnoredSplicesDueToMisalignment() + \
		  self.getIgnoredSplicesInEdgeExons(wide=wide)

	def getBadSplices(self, wide=0):
		"""
		Returns the number of unmatched splices.
		"""
		sum = self.getFP(wide=wide, level=self.SPLICE_LEVEL) + \
		  self.getFN(wide=wide, level=self.SPLICE_LEVEL)

		return sum

	def countPossibleAlternateSpliceSites(self, source="all"):
		if source == "query":
			return self.getCompetingSplices() + \
			  2 * (self.counts.cassetteExonFP + self.counts.retainedIntronFP)
		elif source == "ref":
			return self.getCompetingSplices() + \
			  2 * (self.counts.cassetteExonFN + self.counts.retainedIntronFN)

		return self.countPossibleAlternateSpliceSites("query") + \
		  self.countPossibleAlternateSpliceSites("ref")

	def getUnexplainedSplices(self, wide=0):
		return self.getBadSplices(wide) - self.countPossibleAlternateSpliceSites()

	def getSpliceDetails(self):
		return self._spliceDetails

	def hasSplicedReference(self):
		if self.shrunk:
			assert self._precomputedHasSplicedReference is not None
			return self._precomputedHasSplicedReference

		for r in self.refs:
			if r.children.size() > 1:
				return 1
		return 0

	#
	# Competing 3' and 5' splice sites. "Early" and "Late" refer to
	# where the query edge falls relative to the reference edge,
	# taking into account strand. "3prime" and "5prime" describe
	# the side of the affected INTRON. INTRON!!!
	#
	#  competing5primeLate            competing3primeEarly
	#
	#    ref:   ##------##              ref:   ##-------##
	#  query:   #####---##            query:   ##---######
	#
	# The splice sites on the other side of the affected intron must
	# match to be considered a competing splice site when strict=1.
	# (If both sides disagree, it's more likely to be a clash than
	# anything else.)
	#

	def getCompeting5primeEarly(self, strict=1, minGrade=None):
		poss = [ sd for sd in self.getSpliceDetails() if
		  sd.isCompeting5(strict) and sd.isRefCoding() ]
		if minGrade is not None:
			poss = [ sd for sd in poss if sd.isGood(minGrade) ]
		return len(poss)

	def getCompeting5primeLate(self, strict=1, minGrade=None):
		poss = [ sd for sd in self.getSpliceDetails() if
		  sd.isCompeting5(strict) and not sd.isRefCoding() ]
		if minGrade is not None:
			poss = [ sd for sd in poss if sd.isGood(minGrade) ]
		return len(poss)

	def getCompeting5primeLate(self, strict=1, minGrade=None):
		poss = [ sd for sd in self.getSpliceDetails() if
		  sd.isCompeting5(strict) and not sd.isRefCoding() ]
		if minGrade is not None:
			poss = [ sd for sd in poss if sd.isGood(minGrade) ]
		return len(poss)

	def getCompeting3primeEarly(self, strict=1, minGrade=None):
		poss = [ sd for sd in self.getSpliceDetails() if
		  sd.isCompeting3(strict) and not sd.isRefCoding() ]
		if minGrade is not None:
			poss = [ sd for sd in poss if sd.isGood(minGrade) ]
		return len(poss)

	def getCompeting3primeLate(self, strict=1, minGrade=None):
		poss = [ sd for sd in self.getSpliceDetails() if
		  sd.isCompeting3(strict) and sd.isRefCoding() ]
		if minGrade is not None:
			poss = [ sd for sd in poss if sd.isGood(minGrade) ]
		return len(poss)

	def getCompetingStartEarly(self, strict=1, minGrade=None):
		poss = [ sd for sd in self.getSpliceDetails() if
		  sd.isCompetingStart(strict) and sd.isRefCoding() ]
		if minGrade is not None:
			poss = [ sd for sd in poss if sd.isGood(minGrade) ]
		return len(poss)

	def getCompetingStartLate(self, strict=1, minGrade=None):
		poss = [ sd for sd in self.getSpliceDetails() if
		  sd.isCompetingStart(strict) and not sd.isRefCoding() ]
		if minGrade is not None:
			poss = [ sd for sd in poss if sd.isGood(minGrade) ]
		return len(poss)

	def getCompetingStopEarly(self, strict=1, minGrade=None):
		poss = [ sd for sd in self.getSpliceDetails() if
		  sd.isCompetingStop(strict) and not sd.isRefCoding() ]
		if minGrade is not None:
			poss = [ sd for sd in poss if sd.isGood(minGrade) ]
		return len(poss)

	def getCompetingStopLate(self, strict=1, minGrade=None):
		poss = [ sd for sd in self.getSpliceDetails() if
		  sd.isCompetingStop(strict) and sd.isRefCoding() ]
		if minGrade is not None:
			poss = [ sd for sd in poss if sd.isGood(minGrade) ]
		return len(poss)

	def getCassetteExonQueryCoding(self, strict=1, minGrade=None):
		"""
		aka "cryptic" cassette exons
		"""
		poss = [ sd for sd in self.getSpliceDetails() if
		  sd.isCassette(strict) and not sd.isRefCoding() ]
		if minGrade is not None:
			poss = [ sd for sd in poss if sd.isGood(minGrade) ]
		return len(poss)

	def getCassetteExonRefCoding(self, strict=1, minGrade=None):
		"""
		aka "skipped" cassette exons
		"""
		poss = [ sd for sd in self.getSpliceDetails() if
		  sd.isCassette(strict) and sd.isRefCoding() ]
		if minGrade is not None:
			poss = [ sd for sd in poss if sd.isGood(minGrade) ]
		return len(poss)

	def getRetainedIntronQueryCoding(self, strict=1, minGrade=None):
		poss = [ sd for sd in self.getSpliceDetails() if
		  sd.isRetained(strict) and not sd.isRefCoding() ]
		if minGrade is not None:
			poss = [ sd for sd in poss if sd.isGood(minGrade) ]
		return len(poss)

	def getRetainedIntronRefCoding(self, strict=1, minGrade=None):
		poss = [ sd for sd in self.getSpliceDetails() if
		  sd.isRetained(strict) and sd.isRefCoding() ]
		if minGrade is not None:
			poss = [ sd for sd in poss if sd.isGood(minGrade) ]
		return len(poss)

	def getAlternateStartEarly(self, strict=1, minGrade=None):
		poss = [ sd for sd in self.getSpliceDetails() if
		  sd.isAlternateStart(strict) and sd.isRefCoding() ]
		if minGrade is not None:
			poss = [ sd for sd in poss if sd.isGood(minGrade) ]
		return len(poss)

	def getAlternateStartLate(self, strict=1, minGrade=None):
		poss = [ sd for sd in self.getSpliceDetails() if
		  sd.isAlternateStart(strict) and not sd.isRefCoding() ]
		if minGrade is not None:
			poss = [ sd for sd in poss if sd.isGood(minGrade) ]
		return len(poss)

	def getAlternateStopEarly(self, strict=1, minGrade=None):
		poss = [ sd for sd in self.getSpliceDetails() if
		  sd.isAlternateStop(strict) and sd.isRefCoding() ]
		if minGrade is not None:
			poss = [ sd for sd in poss if sd.isGood(minGrade) ]
		return len(poss)

	def getAlternateStopLate(self, strict=1, minGrade=None):
		poss = [ sd for sd in self.getSpliceDetails() if
		  sd.isAlternateStop(strict) and not sd.isRefCoding() ]
		if minGrade is not None:
			poss = [ sd for sd in poss if sd.isGood(minGrade) ]
		return len(poss)

	def getAltSpliceClusters(self, type=None):
		ret = 0
		for sd in self.getSpliceDetails():
			if sd.isCluster():
				if type is None or (len(sd.subtypes) == 1 and \
				  sd.subtypes.keys()[0] == type):
					ret += 1
		return ret

	def getAltSpliceClashes(self):
		return len([ sd for sd in self.getSpliceDetails() if
		  sd.isClash(1) ])

	def _getMajorMinorCounts(self, method, sign, strict, minGrade):
		ret = 0
		for sd in self.getSpliceDetails():
			if apply(method, (sd, strict)):
				if minGrade is not None and not sd.isGood(minGrade):
					continue
				mm = sd.numWith() - sd.numWithout()
				ret += (sign == cmp(mm, 0))

		return ret

	def getCompeting3primeMM(self, sign, strict=1, minGrade=None):
		return self._getMajorMinorCounts(SpliceDetail.isCompeting3,
		  sign, strict, minGrade)
	def getCompeting5primeMM(self, sign, strict=1, minGrade=None):
		return self._getMajorMinorCounts(SpliceDetail.isCompeting5,
		  sign, strict, minGrade)
	def getRetainedIntronMM(self, sign, strict=1, minGrade=None):
		return self._getMajorMinorCounts(SpliceDetail.isRetained,
		  sign, strict, minGrade)
	def getCassetteExonMM(self, sign, strict=1, minGrade=None):
		return self._getMajorMinorCounts(SpliceDetail.isCassette,
		  sign, strict, minGrade)
	def getAlternateStartMM(self, sign, strict=1, minGrade=None):
		return self._getMajorMinorCounts(SpliceDetail.isAlternateStart,
		  sign, strict, minGrade)
	def getAlternateStopMM(self, sign, strict=1, minGrade=None):
		return self._getMajorMinorCounts(SpliceDetail.isAlternateStop,
		  sign, strict, minGrade)
	def getCompetingStartMM(self, sign, strict=1, minGrade=None):
		return self._getMajorMinorCounts(SpliceDetail.isCompetingStart,
		  sign, strict, minGrade)
	def getCompetingStopMM(self, sign, strict=1, minGrade=None):
		return self._getMajorMinorCounts(SpliceDetail.isCompetingStop,
		  sign, strict, minGrade)

	def getCompetingSplices(self):
		"""
		Returns the number of strictly defined competing alternate splice events.

		Each such event contains 1 TP splice on one side of the intron, plus
		1 FP and 1FN on the alternately spliced side.

		Will always be <= getBadSplices().
		"""
		return len([ sd for sd in self.getSpliceDetails() if
		  sd.isCompeting3(strict=1) or sd.isCompeting5(strict=1) ])

	def countComparisons(self, wide=0, level=EXON_LEVEL, inQuery=1):
		"""
		How many things in the query/reference were compared?
		"""
		if level == self.EXON_LEVEL:
			if inQuery:
				count = self.counts.numQueryExons
				if not wide:
					count -= self.counts.outfieldExonFP
					count -= self.sets._ambiguousQueryExonIds.size()
			else:
				count = self.counts.numRefExons
				if not wide:
					count -= self.counts.outfieldExonFN
					count -= self.sets._ambiguousRefExonIds.size()

		elif level == self.INTRON_LEVEL:
			if inQuery:
				count = self.counts.numQueryExons - self.counts.numQueryCompared
				if not wide:
					count -= self.counts.outfieldIntronFP
			else:
				count = self.counts.numRefExons - self.counts.numRefCompared
				if not wide:
					count -= self.counts.outfieldIntronFN

		elif level == self.SPLICE_LEVEL:
			count = self.getTP(wide=wide, level=level) + self.getBadSplices(wide=wide)

		elif level == self.NUCLEOTIDE_LEVEL:
			count = self.getTP(wide=wide) + self.getTN(wide=wide) + \
			  self.getFP(wide=wide) + self.getFN(wide=wide)

		return count

	def numPairwiseComps(self, level=NUCLEOTIDE_LEVEL):
		"""
		Returns how many pairwise comparisons have been performed.
		"""
		if level != self.NUCLEOTIDE_LEVEL:
			return self.numTranscriptComparisons # - self.counts.nonCanonicalRef

		else:
			return self.numTranscriptComparisons

	def countGuigo(self, findWrong=1, wide=0, level=EXON_LEVEL):
		"""
		findWrong: if 1, look for FP ("wrong"), if 0, look for FN ("missing")
		"""
		if level == self.EXON_LEVEL:
			# self.counts.cassetteExonXX is too strict
			# we're not looking just for cassette exons but for any exon in an intron
			sds = [ sd for sd in self.getSpliceDetails() if sd.hasEdge(strict=0) ]
			if findWrong:
				# look for false positives, query is coding
				count = len([ sd for sd in sds if not sd.isRefCoding() ])
				if wide:
					count += self.counts.outfieldExonFP
			else:
				# false negatives are coding in reference only
				count = len([ sd for sd in sds if sd.isRefCoding() ])
				if wide:
					count += self.counts.outfieldExonFN

		elif level == self.INTRON_LEVEL:
			# self.counts.retainedIntronXX is too strict
			sds = [ sd for sd in self.getSpliceDetails() if sd.isRetained(strict=0) ]
			if findWrong:
				# look for false positives, query is NONcoding
				count = len([ sd for sd in sds if sd.isRefCoding() ])
				if wide:
					count += self.counts.outfieldIntronFP
			else:
				# false negatives are coding in QUERY only
				count = len([ sd for sd in sds if not sd.isRefCoding() ])
				if wide:
					count += self.counts.outfieldIntronFN

		return count

	def getTP(self, wide=0, level=NUCLEOTIDE_LEVEL):
		"""
		Returns the TP count for nucleotides, splices, introns or exons.
		"""
		if level == self.EXON_LEVEL:
			res = self.counts.exonExact
			if not wide:
				res += self.sets._overhangingQueryExonIdsWithAGoodSplice.size()
			return res
		elif level == self.INTRON_LEVEL:
			return self.counts.intronExact
		elif level == self.SPLICE_LEVEL:
			return self.counts.spliceTP
		else:
			return self.counts.nucleoTP

	def getTN(self, wide=0, level=NUCLEOTIDE_LEVEL):
		"""
		Returns the TN count for nucleotides.

		Note, there are no TN's for splices, exons and introns. Thus this
		function returns None for them. Why not return 0 and make it
		more convenient? Because that would make it more convenient! You
		have to code around None if you use getTN for splices, and that
		is how it should be.
		"""
		if level != self.NUCLEOTIDE_LEVEL:
			return None
		else:
			res = self.counts.nucleoTN
			if wide:
				res += (self.counts.nucleo3primeTNqo +
				  self.counts.nucleo3primeTNro +
				  self.counts.nucleo5primeTNqo +
				  self.counts.nucleo5primeTNro +
				  self.counts.outfieldNucleoTNqo +
				  self.counts.outfieldNucleoTNro +
				  self.counts.uncomparedNucleoTNqo +
				  self.counts.uncomparedNucleoTNro)

		return res

	def getFP(self, wide=0, level=NUCLEOTIDE_LEVEL):
		"""
		Returns the number of false positive predictions.

		In the case of introns and exons, returns the number that meet
		Guigo's "wrong" criteria (*clean* misses only! An exon or intron
		that has both splice sites wrong does not necessarily count as an
		FN or FP).

		If wide=1, include overhanging false positives in the count.
		If wide=0, only consider false positives in the region of overlap.
		"""
		if level == self.EXON_LEVEL or level == self.INTRON_LEVEL:
			res = self.countGuigo(findWrong=1, wide=wide, level=level)
		elif level == self.SPLICE_LEVEL:
			# "ugly" splices count as both FP and FN
			res = self.counts.spliceFP + self.counts.spliceUgly

			if wide:
				res += self.counts.outfieldSpliceFP
			else:
				res -= self.counts.spliceInEdgeExonFP

			res -= self.getFuzzySplices()
		else:
			res = self.counts.nucleoFP
			if wide:
				res += (self.counts.nucleo3primeFP +
				  self.counts.nucleo5primeFP +
				  self.counts.outfieldNucleoFP +
				  self.counts.uncomparedNucleoFP)

		return res

	def getFN(self, wide=0, level=NUCLEOTIDE_LEVEL):
		"""
		Returns the number of false negative predictions.

		In the case of introns and exons, returns the number that meet
		Guigo's "wrong" criteria (*clean* misses only! An exon or intron
		that has both splice sites wrong does not necessarily count as an
		FN or FP).

		If wide=1, include overhanging false negatives in the count.
		If wide=0, only consider false negatives in the region of overlap.
		"""
		if level == self.EXON_LEVEL or level == self.INTRON_LEVEL:
			res = self.countGuigo(findWrong=0, wide=wide, level=level)
		elif level == self.SPLICE_LEVEL:
			# "ugly" splices count as both FP and FN
			res = self.counts.spliceFN + self.counts.spliceUgly

			if wide:
				res += self.counts.outfieldSpliceFN
			else:
				res -= self.counts.spliceInEdgeExonFN

			res -= self.getFuzzySplices()
		else:
			res = self.counts.nucleoFN
			if wide:
				res += (self.counts.nucleo3primeFN +
				  self.counts.nucleo5primeFN +
				  self.counts.outfieldNucleoFN +
				  self.counts.uncomparedNucleoFN)

		return res

	def sn(self, wide=0, level=NUCLEOTIDE_LEVEL):
		"""
		Sensitivity - how many real elements were identified?

		If wide is 1, consider reference elements outside the query range as FN.
		"""

		if level == self.SPLICE_LEVEL or level == self.NUCLEOTIDE_LEVEL:
			den = self.getTP(wide, level) + self.getFN(wide, level)
		else:
			den = self.countComparisons(wide=wide, level=level, inQuery=0)

		try:
			score = self.getTP(wide, level) / float(den)
		except ZeroDivisionError:
			score = None	# or should this be 0?
		return score

	def sp(self, wide=0, level=NUCLEOTIDE_LEVEL):
		"""
		Specificity - how many predictions were real?

		If wide is 1, consider query bases outside the ref. range as FP.
		"""
		if level == self.SPLICE_LEVEL or level == self.NUCLEOTIDE_LEVEL:
			den = self.getTP(wide, level) + self.getFP(wide, level)
		else:
			den = self.countComparisons(wide=wide, level=level, inQuery=1)

		try:
			score = self.getTP(wide, level) / float(den)
		except ZeroDivisionError:
			score = None	# or should this be 0?
		return score

	def sn_sp(self, wide=0, level=NUCLEOTIDE_LEVEL):
		sn = self.sn(wide, level)
		sp = self.sp(wide, level)

		if sn is None or sp is None:
			return None

		return (sn + sp) / float(2)

	def miss(self, wide=0, level=EXON_LEVEL):
		"""
		Missing exons/introns - reference features with no query hit.

		Not defined for splices and nucleotides. Use cc, acp, smc, etc.
		"""
		# look for number missing / number really there
		num = self.countGuigo(findWrong=0, wide=wide, level=level)
		den = self.countComparisons(wide=wide, level=level, inQuery=0)

		try:
			score = num / float(den)
		except ZeroDivisionError:
			score = None	# or should this be 0?
		return score

	def wrong(self, wide=0, level=EXON_LEVEL):
		"""
		Wrong exons/introns - query features with no reference hit.

		Not defined for splices and nucleotides. Use cc, acp, smc, etc.
		"""
		# look for number wrong / number of predictions
		num = self.countGuigo(findWrong=1, wide=wide, level=level)
		den = self.countComparisons(wide=wide, level=level, inQuery=1)

		try:
			score = num / float(den)
		except ZeroDivisionError:
			score = None	# or should this be 0?
		return score

	def cc(self, wide=0, level=NUCLEOTIDE_LEVEL):
		"""
		Correlation coefficient.

		This is the traditional measure in the literature for summarizing
		global accuracy. It has solid statistical interpretation, but is
		undefined if either the query or the reference lacks noncoding
		nucleotides. (TN+FN is a term in the denominator.) Thus, if either
		the query or the reference is single- exon, the correlation
		coefficient is undefined. The correlation coefficient is undefined
		for splice-, intron- and exon-level analysis since there is no
		such thing as a true negative splice prediction.

		The float casts are required to prevent overflows on large data.
		"""
		if level != self.NUCLEOTIDE_LEVEL:
			return None

		top = (float(self.getTP(wide, level)) * self.getTN(wide, level)) - \
		  (float(self.getFN(wide, level)) * self.getFP(wide, level))
		bottom = math.sqrt(
		  (float(self.getTP(wide, level) + self.getFN(wide, level))) *
		  (float(self.getTN(wide, level) + self.getFP(wide, level))) *
		  (float(self.getTP(wide, level) + self.getFP(wide, level))) *
		  (float(self.getTN(wide, level) + self.getFN(wide, level))))
		try:
			score = top / float(bottom)
		except ZeroDivisionError:
			score = None
		return score

	def smc(self, wide=0, level=NUCLEOTIDE_LEVEL):
		"""
		Simple matching coeffecient.

		Unlike the CC, this is defined even for unspliced transcripts. It
		has a nice intuitive interpretation: "what's the percentage of
		bases/splices we got right?" Or, "what is the probability that a
		given base/splice is properly identified?" However, it's possible
		to give the same SMC score to two gene sets that differ widely in
		quality. (See Guigo for details.) This isn't as much of a concern
		for us as we evaluate bases and splice sites both for accuracy.

		For nt, smc seems to be a good measure for comparing individual
		features while acp is probably better for comparing gene sets.
		For splices, smc clearly wins since it is defined when TN is not.

		The simple matching coefficient is not defined at the intron or
		exon level, because it assumes a series of nonoverlapping
		predictions for the denominator. Because introns and exons may
		split or merge between prediction and reference the denominator is
		difficult to define. Guigo didn't even bother trying.
		"""
		if level != self.NUCLEOTIDE_LEVEL and level != self.SPLICE_LEVEL:
			return None

		right = self.getTP(wide, level) + (self.getTN(wide, level) or 0)
		wrong = self.getFP(wide, level) + self.getFN(wide, level)
		try:
			score = right / float(right + wrong)
			if right + wrong > 0:
				if right == 0:
					score = 0		# exactly 0
				if wrong == 0:
					score = 1		# exactly 1
		except ZeroDivisionError:
			score = None
		return score

	def acp(self, wide=0, level=NUCLEOTIDE_LEVEL):
		"""
		Average conditional probability.

		A good measure of global prediction accuracy that is always
		defined for nucleotides. Unlike SMC, it weights coding and
		noncoding accuracy equally regardless of their frequency in the
		sequences to be compared. Although it ranges from 0 to 1, it
		shouldn't be interpreted as a strict per-base probability of being
		right, like the SMC. It's better to think of it as a homework
		grade. Note, if the features are single-exon, the highest score
		this method can return is 0.5.

		Note, there is no way the ACP will exceed 0.5 under any
		circumstances for splices/introns/exons, and I'm not sure how
		useful it is for them. So, it always returns None for these levels.
		"""
		if level != self.NUCLEOTIDE_LEVEL or \
		  self.countComparisons(wide=wide, level=level) == 0:
			return None

		try:
			# coding sensitivity
			t1 = self.getTP(wide, level) / \
			  float(self.getTP(wide, level) + self.getFN(wide, level))
		except ZeroDivisionError:
			t1 = 0
		try:
			# coding specificity
			t2 = self.getTP(wide, level) / \
			  float(self.getTP(wide, level) + self.getFP(wide, level))
		except ZeroDivisionError:
			t2 = 0
		try:
			# noncoding sensitivity
			t3 = self.getTN(wide, level) / \
			  float(self.getTN(wide, level) + self.getFP(wide, level))
		except ZeroDivisionError:
			t3 = 0
		try:
			# noncoding specificity
			t4 = self.getTN(wide, level) / \
			  float(self.getTN(wide, level) + self.getFN(wide, level))
		except ZeroDivisionError:
			t4 = 0

		return (t1 + t2 + t3 + t4) / float(4)

	def ac(self, wide=0, level=NUCLEOTIDE_LEVEL):
		"""
		Approximate correlation.

		This is simply the ACP (which is always positive) scaled to a
		CC-like range (which can be negative). Of course, as with acp,
		if either feature is single-exon the range will be halved,
		and it's not really worth computing for splice scores.
		"""
		acp = self.acp(wide, level)
		if acp is not None:
			ac = float(2) * (acp - 0.5)
		else:
			ac = None
		return ac

	def isMatch(self, wide=0):
		"""
		Returns 1 if the reference transcript doesn't contradict the query.

		Returns 0 for comparisons that are not 1:1.
		"""
		if self.numPairwiseComps() != 1:
			return 0
		if self.countComparisons(wide=0, level=self.NUCLEOTIDE_LEVEL) == 0:
			return 0
		if self.smc(wide=wide) == 1:
			return 1
		return (self.getBadSplices(wide=wide) == 0)

	def isFullyCoveredMatch(self, wide=0):
		"""
		Returns 1 if there's a match and the query is fully covered.
		"""
		return (self.isMatch(wide=wide) and self.queryCov() == 1)

	def isAltSplice(self, wide=0, strict=0):
		"""
		Returns 1 if the query is a "strict" alternate splice of the reference.

		strict: number of splice site agreements that must be present to
		qualify. I thought this could help reduce false positives but it
		really doesn't.

		Even when wide is 1, splices outside the region of overlap do not
		disqualify an alternate splice. The alternate splice could include
		differentially spliced UTR.

		Returns 0 for comparisons that are not 1:1.
		"""
		if self.numPairwiseComps() != 1:
			return 0
		if self.countComparisons(wide=0, level=self.NUCLEOTIDE_LEVEL) == 0:
			return 0
		if self.counts.spliceUgly > 0 or not self.getBadSplices(wide=wide):
			return 0
		if self.isMatch(wide=wide):
			return 0

		extraSplicesInRef = self.getCompetingSplices() + \
		  2 * (self.counts.cassetteExonFN + self.counts.retainedIntronFN)
		extraSplicesInQuery = self.getCompetingSplices() + \
		  2 * (self.counts.cassetteExonFP + self.counts.retainedIntronFP)

		if self.countPossibleAlternateSpliceSites("ref") == \
		  self.getFN(wide=0, level=self.SPLICE_LEVEL) and \
		  self.countPossibleAlternateSpliceSites("query") == \
		  self.getFP(wide=0, level=self.SPLICE_LEVEL):
			# each bad splice could be an alternate splice,
			# now make sure there are some good splices to reduce FP's
			return self.getTP(wide=wide, level=self.SPLICE_LEVEL) >= strict

		return 0

	def isClash(self, wide=0, strict=0):
		"""
		Returns 1 if the relationship is neither a match or an alt. splice.

		Returns 0 for comparisons that are not 1:1.
		"""
		if self.numPairwiseComps() != 1:
			return 0
		if self.countComparisons(wide=0, level=self.NUCLEOTIDE_LEVEL) == 0:
			return 0

		return not \
		  (self.isMatch(wide=wide) or self.isAltSplice(wide=wide, strict=strict))

	def queryMissed(self, side=None):
		"""
		side - indicates where to look.
		  5 - query NT that begin upstream of the reference(s)
		  3 - query NT that continue past the end of the reference(s)
		  0 - number of NT in queries that do not touch a reference at all
		  4 - can't tell whether it is 5' or 3' (in case of merges only)
		"""
		if side == 5:
			return self.counts.nucleo5primeFP + self.counts.nucleo5primeTNqo
		elif side == 4:
			return self.counts.outfieldNucleoFP + self.counts.outfieldNucleoTNqo
		elif side == 3:
			return self.counts.nucleo3primeFP + self.counts.nucleo3primeTNqo
		elif side == 0:
			return self.counts.uncomparedNucleoFP + self.counts.uncomparedNucleoTNqo
		else:
			assert side is None
			return self.queryMissed(5) + self.queryMissed(4) + \
			  self.queryMissed(3) + self.queryMissed(0)

	def refMissed(self, side=None):
		"""
		side - indicates where to look.
		  5 - ref NT that begin upstream of the query
		  3 - ref NT that continue past the end of the query
		  0 - number of NT in refs that do not touch a query at all
		  4 - can't tell whether it is 5' or 3' (in case of merges only)
		"""
		if side == 5:
			return self.counts.nucleo5primeFN + self.counts.nucleo5primeTNro
		elif side == 4:
			return self.counts.outfieldNucleoFN + self.counts.outfieldNucleoTNro
		elif side == 3:
			return self.counts.nucleo3primeFN + self.counts.nucleo3primeTNro
		elif side == 0:
			return self.counts.uncomparedNucleoFN + self.counts.uncomparedNucleoTNro
		else:
			assert side is None
			return self.refMissed(5) + self.refMissed(4) + \
			  self.refMissed(3) + self.refMissed(0)

	def queryLen(self):
		"""
		How long is the query, including UTR, overhangs and clean misses?
		"""
		res = self.countComparisons(level=self.NUCLEOTIDE_LEVEL) + self.queryMissed()

		return res

	def refLen(self):
		"""
		How long is the reference, including UTR, overhangs and clean misses?
		"""
		res = self.countComparisons(level=self.NUCLEOTIDE_LEVEL) + self.refMissed()

		return res

	def queryCov(self, asString=0):
		"""
		How much of the query is covered by the reference?
		"""
		if self.queryLen() == 0:
			res = None
		elif self.countComparisons(level=self.NUCLEOTIDE_LEVEL) == self.queryLen():
			res = 1
		else:
			res = self.countComparisons(level=self.NUCLEOTIDE_LEVEL) / \
			  float(self.queryLen())
		if asString:
			if res is not None:
				res = "%.1f" % (100.0 * res)
			else:
				res = "-"
		return res

	def refCov(self, asString=0):
		"""
		How much of the reference is covered by the query?
		"""
		if self.refLen() == 0:
			res = None
		elif self.countComparisons(level=self.NUCLEOTIDE_LEVEL) == self.refLen():
			res = 1
		else:
			res = self.countComparisons(level=self.NUCLEOTIDE_LEVEL) / \
			  float(self.refLen())

		if asString:
			if res is not None:
				res = "%.1f" % (100.0 * res)
			else:
				res = "-"
		return res

	def addNewSpliceDetail(self, type, length, start, stop, edge=None, atEnd=0):
		"""
		Creates a new spliceDetail object and appends it to the splice list.

		All arguments are passthroughs.
		"""
		assert not self.shrunk
		assert len(self.refs) == 1

		nsd = SpliceDetail(type, length, None, None, start=start, stop=stop,
		  edge=edge, ref=self.refs[0], atEnd=atEnd)

		lo = nsd.getDiffStart()
		hi = nsd.getDiffStop()

		for e in self.refs[0].children:
			if e.start <= hi and e.stop >= lo:
				coding = self.refs[0]
				noncoding = self.query
				break
		else:	# fallthrough: if clause never satisfied
			coding = self.query
			noncoding = self.refs[0]

		nsd.populate(coding, noncoding)
		return self._spliceDetails.append(nsd)

	def __eq__(self, other):
		if other is None:
			return 0
		return (self.id == other.id and self.refs == other.refs)

	def __cmp__(self, other, wide=0, useAltSpliceTweaks=1):
		"""
		This is a rough way of sorting two individual comparisons in order of quality/confidence.
		"""
		if other is None:
			return 1
		res = 0

		lhsMiss = (self.countComparisons(wide=0, level=self.NUCLEOTIDE_LEVEL) == 0)
		rhsMiss = (other.countComparisons(wide=0, level=other.NUCLEOTIDE_LEVEL) == 0)

		# misses always lose
		if not res:
			res = cmp(-lhsMiss, -rhsMiss)

		#
		# First, try to choose by comparison class. This allows a possible
		# alternate splice form to beat another prediction that has fewer,
		# but less biologically explainable, splice errors.
		#
		# (These only make sense if both Score objects are 1:1 comparisons.)
		#
		if not res and (self.numPairwiseComps() == other.numPairwiseComps() == 1):
			# matches beat alt. splices and clashes
			res = cmp(self.isMatch(), other.isMatch())
			if not res and useAltSpliceTweaks:
				# alt. splices beat clashes
				res = cmp(self.isAltSplice(), other.isAltSplice())

			# Otherwise, go with the prediction with the fewest splice errors.
			# Compare unexplained splices first; this penalizes known alt.
			# splice forms less. It may be better here to just revert to smc,
			# but this code is historical.
			if not res and useAltSpliceTweaks:
				res = cmp(-self.getUnexplainedSplices(), -other.getUnexplainedSplices())
			if not res:
				res = cmp(-self.getBadSplices(), -other.getBadSplices())

		# In case of a tie, go with the prediction with the highest splice smc.
		# if the smc is None, the reference is unspliced and so is the query.
		# So, for this comparison treat None scores as perfect.

		if not res:
			lhsmc = self.smc(wide=wide, level=self.SPLICE_LEVEL)
			if lhsmc is None:
				lhsmc = 1
			rhsmc = other.smc(wide=wide, level=other.SPLICE_LEVEL)
			if rhsmc is None:
				rhsmc = 1
			res = cmp(lhsmc, rhsmc)

		# Finally, higher nt smc wins, but consider the length of the comparison as well
		if not res:
			lhsScore = self.smc(level=self.NUCLEOTIDE_LEVEL)
			if lhsScore:
				lhsScore *= self.countComparisons(wide=wide, level=self.NUCLEOTIDE_LEVEL)
			rhsScore = other.smc(level=other.NUCLEOTIDE_LEVEL)
			if rhsScore:
				rhsScore *= other.countComparisons(wide=wide, level=other.NUCLEOTIDE_LEVEL)
			res = cmp(lhsScore, rhsScore)

		return res

	def combineSets(self, other, viaMerge=0):
		assert self.shrunk == other.shrunk

		newSet = util.HashSet()
		newSet.addAll(self.sets._overhangingQueryExonIds)
		newSet.addAll(other.sets._overhangingQueryExonIds)
		self.sets._overhangingQueryExonIds = newSet

		newSet = util.HashSet()
		newSet.addAll(self.sets._ambiguousQueryExonIds)
		newSet.addAll(other.sets._ambiguousQueryExonIds)
		self.sets._ambiguousQueryExonIds = newSet

		newSet = util.HashSet()
		newSet.addAll(self.sets._ambiguousRefExonIds)
		newSet.addAll(other.sets._ambiguousRefExonIds)
		self.sets._ambiguousRefExonIds = newSet

		if not viaMerge:
			newSet = util.LinkedHashSet()
			newSet.addAll(self.sets._overhangingQueryExonIdsWithAGoodSplice)
			newSet.addAll(other.sets._overhangingQueryExonIdsWithAGoodSplice)
			self.sets._overhangingQueryExonIdsWithAGoodSplice = newSet

			if not self.shrunk:
				newSet = util.LinkedHashSet()
				newSet.addAll(self.sets._overhangingQueryExonsWithAGoodSplice)
				newSet.addAll(other.sets._overhangingQueryExonsWithAGoodSplice)
				self.sets._overhangingQueryExonsWithAGoodSplice = newSet
			else:
				self.sets._overhangingQueryExonsWithAGoodSplice = "unsafe_to_access"

	def combine(self, other):
		"""
		Combines two Score objects.

		The combined Score object loses some specific information and should
		be used as a summary of the differences between sets of genes.
		"""
		assert self.shrunk == other.shrunk

		if self.counts.numMatches + self.counts.numAltSplices + \
		  self.counts.numClashes == 0:
			self.counts.numMatches += self.isMatch()
			self.counts.numAltSplices += self.isAltSplice()
			self.counts.numClashes += self.isClash()
		if other.counts.numMatches + other.counts.numAltSplices + \
		  other.counts.numClashes == 0:
			other.counts.numMatches += other.isMatch()
			other.counts.numAltSplices += other.isAltSplice()
			other.counts.numClashes += other.isClash()

		self.counts.combine(other.counts)
		self.combineSets(other)
		self.numTranscriptComparisons += other.numTranscriptComparisons

		assert self.counts.numMatches + self.counts.numAltSplices + \
		  self.counts.numClashes == self.numTranscriptComparisons, \
		  "error summing up comparison types: %s + %s + %s != %s" % \
		  (self.counts.numMatches, self.counts.numAltSplices, \
		  self.counts.numClashes, self.numTranscriptComparisons)

		if self.shrunk:
			self._precomputedHasQuery = None
			self._precomputedHasSplicedReference = None
		else:
			self.query = None
			self.refs = None

		self.id = None
		self._spliceDetails.extend(other._spliceDetails)

	def merge(self, other, fuzzFactor=4):
		"""
		Merges two scores that have the same query and different references.

		The merged Score object is as specific as the objects it came from.
		Compare this to the behavior of combine(). The only material change
		is that Merged objects no longer track which side an overhang occurs
		on, unlike 1:1 comparisons.

		The other score is not changed by this method.

		The references must not overlap (this is checked).
		"""
		assert not self.shrunk
		assert not other.shrunk

		if self.query != other.query:
			return 0

		if not self.refs or not other.refs:
			return 0

		for lref in self.refs:
			for rref in other.refs:
				if lref.overlaps(rref):
					return 0
				if lref.strand != rref.strand:
					return 0
				if lref.sequence != rref.sequence:
					return 0

		otherCounts = other.counts.copy()

		# splice-level corrections
		self.counts.outfieldSpliceFP -= \
		  otherCounts.spliceTP + otherCounts.spliceFP

		otherCounts.outfieldSpliceFP = 0

		# nucleotide-level corrections

		# outfield false positives - meaning, exonic bases that do not
		# touch any reference. Adding another reference can only
		# decrease this number. By merging, my 5' and 3' labels become
		# unreliable, so move them over to the outfield. Each TP or FP
		# prediction against this new reference overrides something that
		# was previously labeled an outfield FP.
		self.counts.outfieldNucleoFP += \
		  self.counts.nucleo3primeFP + self.counts.nucleo5primeFP - \
		  otherCounts.nucleoFP - otherCounts.nucleoTP

		# outfield true negatives, query only - meaning, introns that do
		# not touch any reference. Adding another reference can only
		# decrease this number; same rules as for outfield FP's.
		self.counts.outfieldNucleoTNqo += \
		  self.counts.nucleo3primeTNqo + self.counts.nucleo5primeTNqo - \
		  otherCounts.nucleoTN - otherCounts.nucleoFN

		# outfield false negatives - introns that hit reference exons.
		# Adding another reference can increase this number. No single
		# intronic base can hit two references so this is a simple sum.
		self.counts.outfieldNucleoFN += \
		  self.counts.nucleo3primeFN + self.counts.nucleo5primeFN + \
		  otherCounts.nucleo3primeFN + otherCounts.nucleo5primeFN + \
		  otherCounts.outfieldNucleoFN

		# outfield true negatives, reference only - meaning, reference
		# introns that do not touch the query. Adding another reference
		# can only increase this number. Again, this is a simple sum of
		# the labels in each score object.
		self.counts.outfieldNucleoTNro += \
		  self.counts.nucleo3primeTNro + self.counts.nucleo5primeTNro + \
		  otherCounts.nucleo3primeTNro + otherCounts.nucleo5primeTNro + \
		  otherCounts.outfieldNucleoTNro

		otherCounts.outfieldNucleoFP = 0
		otherCounts.outfieldNucleoFN = 0
		otherCounts.outfieldNucleoTNqo = 0
		otherCounts.outfieldNucleoTNro = 0

		_initializeEightNucleoCounts(self.counts)
		_initializeEightNucleoCounts(otherCounts)

		otherCounts.numQueryCompared = 0

		# make sure we don't count edge exons twice. Also, if an edge exon
		# looks good in one comp but bad in the other, do not carry it forward.
		# use identity hash code if the exons don't have ids yet
		exactAtEdge = util.LinkedHashSet()
		exactAtEdgeIds = util.LinkedHashSet()
		for p in util.listCollapse(self.sets._overhangingQueryExonsWithAGoodSplice):
			if other.sets._overhangingQueryExonsWithAGoodSplice.contains(p) or \
			  not other.sets._overhangingQueryExonIds.contains(p.id):
				exactAtEdge.add(p)
				exactAtEdgeIds.add(p.id or util.System.identityHashCode(p))
		for p in util.listCollapse(other.sets._overhangingQueryExonsWithAGoodSplice):
			if self.sets._overhangingQueryExonsWithAGoodSplice.contains(p) or \
			  not self.sets._overhangingQueryExonIds.contains(p.id):
				exactAtEdge.add(p)
				exactAtEdgeIds.add(p.id or util.System.identityHashCode(p))

		self.sets._overhangingQueryExonsWithAGoodSplice = exactAtEdge
		self.sets._overhangingQueryExonIdsWithAGoodSplice = exactAtEdgeIds

		assert self.sets._overhangingQueryExonsWithAGoodSplice.size() == \
		  self.sets._overhangingQueryExonIdsWithAGoodSplice.size(), \
		  "hash code collision or a set membership skew"

		self.counts.combine(otherCounts)
		self.combineSets(other, viaMerge=1)
		self._spliceDetails.extend(other._spliceDetails)
		self.refs.extend(other.refs)
		self.refIds.extend(other.refIds)

		# exon-level and intron-level stats are too hard to merge.
		# It's easier just to recalculate them.
		self.outfieldExonsAndIntrons(fuzzFactor)

		assert self.sn(wide=0, level=self.EXON_LEVEL) <= 1, \
		  "fatal error merging exon statistics in " + str(self) + ": " + \
		  "sn() too high: %s, %s" % (self.sn(wide=0, level=self.EXON_LEVEL),
		  self.countComparisons(wide=0, level=self.EXON_LEVEL, inQuery=0))
		assert self.sp(wide=0, level=self.EXON_LEVEL) <= 1, \
		  "fatal error merging exon statistics: " + str(self) + ": " + \
		  "sp() too high: %s, %s" % (self.sp(wide=0, level=self.EXON_LEVEL),
		  self.countComparisons(wide=0, level=self.EXON_LEVEL, inQuery=1))
		assert self.numTranscriptComparisons <= 1, \
		  "after a merge, the number of transcript comparisons must be 0 or 1"

		return 1

	def isMerge(self):
		return (self.refIds and len(self.refIds) > 1)

	def mapTFcounts(self, wide=0, level=NUCLEOTIDE_LEVEL):
		"""
		Returns a map of all TP/FP/sn/etc. statistics.
		"""
		map = {}
		if level == self.EXON_LEVEL:
			prefix = "exon"
			metrics = ("sn", "sp", "sn_sp", "miss", "wrong")
			map[prefix + "Caption"] = "exons"
		elif level == self.INTRON_LEVEL:
			prefix = "intron"
			metrics = ("sn", "sp", "sn_sp", "miss", "wrong")
			map[prefix + "Caption"] = "introns"
		elif level == self.SPLICE_LEVEL:
			prefix = "splice"
			metrics = ("sn", "sp", "cc", "ac", "acp", "smc")
			map[prefix + "Caption"] = "splice sites"
		elif level == self.NUCLEOTIDE_LEVEL:
			prefix = "nucleo"
			metrics = ("sn", "sp", "cc", "ac", "acp", "smc")
			map[prefix + "Caption"] = "nucleotides"
		else:
			assert 0 == 1, "%s unrecognized" % level

		map[prefix + "Comps"] = self.countComparisons(wide=wide, level=level)

		for counttype in ("TP", "TN", "FP", "FN"):
			val = getattr(self, "get"+counttype)(wide=wide, level=level)
			if val is not None:
				map[prefix + counttype] = val
			else:
				map[prefix + counttype] = "-"

		for metric in metrics:
			val = getattr(self, metric)(wide=wide, level=level)
			if val is None:
				map[prefix + metric] = "-"
			elif val == int(val):
				map[prefix + metric] = "%.1f" % val
			else:
				map[prefix + metric] = "%.4f" % round(val, 4)

		return map

	def ppTFcounts(self, wide=0, level=NUCLEOTIDE_LEVEL):
		"""
		prints all TP/FP/sn/etc. statistics in formatted plaintext.
		"""
		if level == self.EXON_LEVEL:
			caption = "exon stats"
			metrics = ("sn", "sp", "sn_sp", "miss", "wrong")
		elif level == self.INTRON_LEVEL:
			caption = "intron stats"
			metrics = ("sn", "sp", "sn_sp", "miss", "wrong")
		elif level == self.SPLICE_LEVEL:
			caption = "splice site stats"
			metrics = ("sn", "sp", "cc", "ac", "acp", "smc")
		elif level == self.NUCLEOTIDE_LEVEL:
			caption = "nucleotide stats"
			metrics = ("sn", "sp", "cc", "ac", "acp", "smc")

		cols = ("TP", "TN", "FP", "FN")

		strng = "  %-19s%7s%11s%11s%11s\n  %-19s%7s%11s%11s%11s\n" % \
		  tuple(util.listCollapse("", cols, caption,
		  [ "-" * len(c) for c in cols ]))
		strng += " " * 17
		for c in cols:
			val = getattr(self, "get"+c)(wide=wide, level=level)
			if val is not None:
				strng += "%11s" % val
			else:
				strng += "%11s" % "n/a"
		strng += "\n\n"

		strng += " "
		for m in metrics:
			strng += "  %8s" % m
		strng += "\n "
		for m in metrics:
			strng += "  %8s" % ("-" * len(m))
		strng += "\n "
		for m in metrics:
			val = getattr(self, m)(wide=wide, level=level)
			if val is None:
				strng += "  %8s" % "n/a"
			elif val == int(val):
				strng += "  %8.1f" % val
			elif val >= 0:
				strng += "  %8.6f" % val
			else:
				strng += "  %8.5f" % val
		strng += "\n"

		return strng

	def getMap(self, wide=0):
		"""
		Returns a map of many, many statistics.
		"""
		map = {}

		for attr in dir(self.counts):
			map[attr] = eval("self.counts." + attr)

		map["numBpCompared"] = self.countComparisons(wide=wide, level=self.NUCLEOTIDE_LEVEL)
		map["goodSplices"] = self.getTP(wide=wide, level=self.SPLICE_LEVEL)
		map["badSplices"] = self.getBadSplices(wide=wide)
		map["queryCov"] = self.queryCov(asString=1)
		map["refCov"] = self.refCov(asString=1)
		map["ignoredSplices"] = self.getIgnoredSplices(wide=wide)
		map["ignoredSplicesDueToMisalignment"] = self.getIgnoredSplicesDueToMisalignment()
		map["ignoredSplicesInEdgeExons"] = self.getIgnoredSplicesInEdgeExons(wide=wide)

		for fname in ("queryMissed", "refMissed"):
			if fname == "queryMissed":
				den = self.queryLen()
			else:
				den = self.refLen()

			for arg in ("0", "3", "4", "5"):
				map[fname + arg] = eval("self." + fname + "(" + arg + ")")
				map[fname + arg + "_PCT"] = ppFraction(map[fname + arg], den)

		map["numBpComparedQuery_PCT"] = \
		  ppFraction(self.countComparisons(level=self.NUCLEOTIDE_LEVEL),
		  self.queryLen())
		map["numBpComparedRef_PCT"] = \
		  ppFraction(self.countComparisons(level=self.NUCLEOTIDE_LEVEL),
		  self.refLen())

		for f in ("ompeting5primeEarly", "ompeting5primeLate",
		  "ompeting3primeEarly", "ompeting3primeLate",
		  "assetteExonQueryCoding", "assetteExonRefCoding"):
			map["c" + f] = eval("self.getC" + f + "()")
		for f in ("etainedIntronQueryCoding", "etainedIntronRefCoding"):
			map["r" + f] = eval("self.getR" + f + "()")

		for level in (self.NUCLEOTIDE_LEVEL, self.SPLICE_LEVEL,
		  self.INTRON_LEVEL, self.EXON_LEVEL):
			map.update(self.mapTFcounts(wide=wide, level=level))

		return map

	def spliceBlockString(self, caption, strict=1, minGrade=None):
		numCE_M = self.getCassetteExonMM(+1, strict, minGrade)
		numCE_o = self.getCassetteExonMM(0, strict, minGrade)
		numCE_m = self.getCassetteExonMM(-1, strict, minGrade)
		numCE = numCE_M + numCE_o + numCE_m

		numAI_M = self.getAlternateStartMM(+1, strict, minGrade)
		numAI_o = self.getAlternateStartMM(0, strict, minGrade)
		numAI_m = self.getAlternateStartMM(-1, strict, minGrade)
		numAI = numAI_M + numAI_o + numAI_m

		numAT_M = self.getAlternateStopMM(+1, strict, minGrade)
		numAT_o = self.getAlternateStopMM(0, strict, minGrade)
		numAT_m = self.getAlternateStopMM(-1, strict, minGrade)
		numAT = numAT_M + numAT_o + numAT_m

		numRI_M = self.getRetainedIntronMM(+1, strict, minGrade)
		numRI_o = self.getRetainedIntronMM(0, strict, minGrade)
		numRI_m = self.getRetainedIntronMM(-1, strict, minGrade)
		numRI = numRI_M + numRI_o + numRI_m

		numC5_M = self.getCompeting5primeMM(+1, strict, minGrade)
		numC5_o = self.getCompeting5primeMM(0, strict, minGrade)
		numC5_m = self.getCompeting5primeMM(-1, strict, minGrade)
		numC5 = numC5_M + numC5_o + numC5_m

		numC3_M = self.getCompeting3primeMM(+1, strict, minGrade)
		numC3_o = self.getCompeting3primeMM(0, strict, minGrade)
		numC3_m = self.getCompeting3primeMM(-1, strict, minGrade)
		numC3 = numC3_M + numC3_o + numC3_m

		numCI_M = self.getCompetingStartMM(+1, strict, minGrade)
		numCI_o = self.getCompetingStartMM(0, strict, minGrade)
		numCI_m = self.getCompetingStartMM(-1, strict, minGrade)
		numCI = numCI_M + numCI_o + numCI_m

		numCT_M = self.getCompetingStopMM(+1, strict, minGrade)
		numCT_o = self.getCompetingStopMM(0, strict, minGrade)
		numCT_m = self.getCompetingStopMM(-1, strict, minGrade)
		numCT = numCT_M + numCT_o + numCT_m

		numTotal = numCE + numAI + numAT + numRI + numC5 + numC3 + numCI + numCT

		if numTotal == 0:
			strng = "no %s potential alternative splices were found.\n" % caption
			return strng
		else:
			strng = "%-66s%6d\n" % ("potential alternative splices (%s):" % caption, numTotal)

		strng += "  csv[%s]: %s\n" % \
		  (caption, ",".join([ "%d" % num for num in (numTotal,
		    numCE, numCE_M, numCE_o, numCE_m,
		    numAI, numAI_M, numAI_o, numAI_m,
		    numAT, numAT_M, numAT_o, numAT_m,
		    numRI, numRI_M, numRI_o, numRI_m,
		    numC5, numC5_M, numC5_o, numC5_m,
		    numC3, numC3_M, numC3_o, numC3_m,
		    numCI, numCI_M, numCI_o, numCI_m,
		    numCT, numCT_M, numCT_o, numCT_m)]))

		strng += "  cassette exons (major/even/minor):         %5d +%5d +%5d = %5d,%5s%%   (%5s)\n" % \
		  (numCE_M, numCE_o, numCE_m, numCE,
		  ppFraction(numCE, numTotal, "%2.1f"), ppMMFraction(numCE_M, numCE_o, numCE_m, "%1.2f"))
		strng += "  alternate initiation (major/even/minor):   %5d +%5d +%5d = %5d,%5s%%   (%5s)\n" % \
		  (numAI_M, numAI_o, numAI_m, numAI,
		  ppFraction(numAI, numTotal, "%2.1f"), ppMMFraction(numAI_M, numAI_o, numAI_m, "%1.2f"))
		strng += "  alternate termination (major/even/minor):  %5d +%5d +%5d = %5d,%5s%%   (%5s)\n" % \
		  (numAT_M, numAT_o, numAT_m, numAT,
		  ppFraction(numAT, numTotal, "%2.1f"), ppMMFraction(numAT_M, numAT_o, numAT_m, "%1.2f"))
		strng += "  retained introns (major/even/minor):       %5d +%5d +%5d = %5d,%5s%%   (%5s)\n" % \
		  (numRI_M, numRI_o, numRI_m, numRI,
		  ppFraction(numRI, numTotal, "%2.1f"), ppMMFraction(numRI_M, numRI_o, numRI_m, "%1.2f"))
		strng += "  competing 5' splices (major/even/minor):   %5d +%5d +%5d = %5d,%5s%%   (%5s)\n" % \
		  (numC5_M, numC5_o, numC5_m, numC5,
		  ppFraction(numC5, numTotal, "%2.1f"), ppMMFraction(numC5_M, numC5_o, numC5_m, "%1.2f"))
		strng += "  competing 3' splices (major/even/minor):   %5d +%5d +%5d = %5d,%5s%%   (%5s)\n" % \
		  (numC3_M, numC3_o, numC3_m, numC3,
		  ppFraction(numC3, numTotal, "%2.1f"), ppMMFraction(numC3_M, numC3_o, numC3_m, "%1.2f"))
		strng += "  competing initiation (major/even/minor):   %5d +%5d +%5d = %5d,%5s%%   (%5s)\n" % \
		  (numCI_M, numCI_o, numCI_m, numCI,
		  ppFraction(numCI, numTotal, "%2.1f"), ppMMFraction(numCI_M, numCI_o, numCI_m, "%1.2f"))
		strng += "  competing termination (major/even/minor):  %5d +%5d +%5d = %5d,%5s%%   (%5s)\n" % \
		  (numCT_M, numCT_o, numCT_m, numCT,
		  ppFraction(numCT, numTotal, "%2.1f"), ppMMFraction(numCT_M, numCT_o, numCT_m, "%1.2f"))
		strng += "  ** CE fraction:                                                        %5s%%\n\n" % \
		  ppFraction(numCE, numCE + numRI, "%2.1f")

		return strng

	def __str__(self, strict=0, forceDetails=0, wide=0, forJade=0, oneLineOnly=0):
		if oneLineOnly:
			if self.numPairwiseComps() == 0:
				return "no comparisons"
			return "%d comparisons: %s matches, %s clashes, %s alt. splices. overall smc: %.3f" % \
			  (self.numPairwiseComps(), self.counts.numMatches,
			  self.counts.numClashes, self.counts.numAltSplices,
			  self.smc(wide=wide))

		if not self.refIds:
			refIdTag = None
		elif len(self.refIds) == 1:
			refIdTag = self.refIds[0]
		else:
			refIdTag = "[%s]" % ",".join(self.refIds)

		if not forceDetails and \
		  self.numPairwiseComps() == 0 and len(self.getSpliceDetails()) == 0:
			return "%s:%s (%s:%s mapping, misses only)" % (self.id, refIdTag,
			  self.counts.numQueryCompared, self.counts.numRefCompared)

		if not forceDetails and self.numPairwiseComps() == 1:
			bsc = self.getBadSplices(wide=wide)
			gsc = self.getTP(wide=wide, level=self.SPLICE_LEVEL)
			isc = self.getIgnoredSplices(wide=wide)
			smc = self.smc(wide=wide)

			if smc:
				score = "%.3f" % smc
			else:
				score = "?"

			if isc:
				spliceSummary = "%d/%d good/bad (%d ignored), " % (gsc, bsc, isc)
			elif bsc + gsc:
				spliceSummary = "%d/%d good/bad, " % (gsc, bsc)
			else:
				spliceSummary = ""

			cat = None

			if self.isClash(wide=wide, strict=strict):
				cat = "CLASH"
			elif self.isMatch(wide=wide):
				cat = "no problems"
			elif self.isAltSplice(wide=wide, strict=strict):
				cat = "alt splice"

			assert cat is not None

			if len(self._spliceDetails) > 0:
				cat += ": " + ", ".join([ str(asd) for asd in self.getSpliceDetails() ])

			ret = "%s:%s, smc %s, %s%%/%s%% overlap, %s%s" % \
			  (self.id, refIdTag, score, self.queryCov(asString=1),
			  self.refCov(asString=1), spliceSummary, cat)

			# extra info for Jade
			if forJade:
				assert not self.shrunk
				ret += " seq:%s:%s-%s (%s)" % (self.query.sequence.id,
				  self.query.start, self.query.stop, self.query.strand)

			return ret

		strng = "extended summary\n"

		if wide:
			strng += "full comparison (union)"
		else:
			strng += "overlap comparison (intersection)"

		if self.id and refIdTag:
			strng += ", %s:%s\n\n" % (self.id, refIdTag)
		else:
			strng += ", %d pairwise comparison(s)\n" % self.numPairwiseComps()
			strng += "  1:1 relationships: %s matches, %s clashes, %s alt. splices\n\n" % \
			  (self.counts.numMatches, self.counts.numClashes, self.counts.numAltSplices)

		strng += "nucleotides: %d bases analyzed\n" % \
		  self.countComparisons(wide=1, level=self.NUCLEOTIDE_LEVEL)

		strng += "  overlapping bp: %d (%s%% of query/%s%% of ref)\n" % \
		  (self.countComparisons(wide=0, level=self.NUCLEOTIDE_LEVEL),
		  self.queryCov(asString=1), self.refCov(asString=1))

		if self.refLen() > 0:
			strng += "  reference bp overhanging query (5'/mixed/3': %d/%d/%d  %.1f%%/%.1f%%/%.1f%%\n" % \
			  (self.refMissed(5), self.refMissed(4), self.refMissed(3),
			  100.0 * self.refMissed(5) / float(self.refLen()),
			  100.0 * self.refMissed(4) / float(self.refLen()),
			  100.0 * self.refMissed(3) / float(self.refLen()))
		if self.counts.numRefMisses:
			strng += "  %d reference features were not hit by queries: %dbp (%.1f%%)\n" % \
			  (self.counts.numRefMisses, self.refMissed(0),
			  100.0 * self.refMissed(0) / float(self.refLen()))

		if self.queryLen() > 0:
			strng += "  query bp overhanging reference (5'/mixed/3': %d/%d/%d  %.1f%%/%.1f%%/%.1f%%\n" % \
			  (self.queryMissed(5), self.queryMissed(4), self.queryMissed(3),
			  100.0 * self.queryMissed(5) / float(self.queryLen()),
			  100.0 * self.queryMissed(4) / float(self.queryLen()),
			  100.0 * self.queryMissed(3) / float(self.queryLen()))
		if self.counts.numQueryMisses:
			strng += "  %d query features did not hit a reference: %dbp (%.1f%%)\n" % \
			  (self.counts.numQueryMisses, self.queryMissed(0),
			  100.0 * self.queryMissed(0) / float(self.queryLen()))

		strng += "\n"
		strng += self.ppTFcounts(wide=wide, level=self.NUCLEOTIDE_LEVEL)
		strng += "\n"

		strng += "%d query features had one or more non-canonical splices, as did %d references\n\n" % \
		  (self.counts.nonCanonicalQuery, self.counts.nonCanonicalRef)

		strng += "splices: %d splice site(s) considered\n" % \
		  self.countComparisons(wide=wide, level=self.SPLICE_LEVEL)
		strng += "  %d (%d/%d query/ref pairs) ignored due to possible EST misalignment\n" % \
		  (self.getIgnoredSplicesDueToMisalignment(), self.counts.fuzzyFN_queryUngapped, self.counts.fuzzyFP_refUngapped)
		if not wide:
			strng += "  %d ignored in initial and/or terminal exons\n" % \
			  self.getIgnoredSplicesInEdgeExons(wide=wide)

		strng += "\n"
		strng += "  features with non-canonical splices (query/ref): %d/%d\n" % \
		  (self.counts.nonCanonicalQuery, self.counts.nonCanonicalRef)
		strng += "  perfect exon:exon/intron:intron matches: %d/%d\n" % \
		  (self.counts.exonExact, self.counts.intronExact)
		strng += "\n"
		strng += self.ppTFcounts(wide=wide, level=self.SPLICE_LEVEL)
		strng += "\n"

		strng += "exons: compared %d in query to %d in ref (%d/%d outlying exons in query/ref)\n" % \
		  (self.countComparisons(wide=wide, level=self.EXON_LEVEL, inQuery=1),
		  self.countComparisons(wide=wide, level=self.EXON_LEVEL, inQuery=0),
		  self.counts.outfieldExonFP, self.counts.outfieldExonFN)
		strng += "\n"
		strng += self.ppTFcounts(wide=wide, level=self.EXON_LEVEL)
		strng += "\n"

		strng += "introns: compared %d in query to %d in ref (%d/%d outlying introns in query/ref)\n" % \
		  (self.countComparisons(wide=wide, level=self.INTRON_LEVEL, inQuery=1),
		  self.countComparisons(wide=wide, level=self.INTRON_LEVEL, inQuery=0),
		  self.counts.outfieldIntronFP, self.counts.outfieldIntronFN)
		strng += "\n"
		strng += self.ppTFcounts(wide=wide, level=self.INTRON_LEVEL)
		strng += "\n"

		strng += self.spliceBlockString("everything", 0)
		strng += self.spliceBlockString("unconflicted", 0, 'A-')
		strng += self.spliceBlockString("unconflicted, strict", 1, 'A-')
#		strng += self.spliceBlockString("haas", 0, '+')
#		strng += self.spliceBlockString("haas, strict", 0, '+')
		strng += self.spliceBlockString("high confidence", 0, 'A+')
		strng += self.spliceBlockString("high confidence, strict", 1, 'A+')

		clustersCE = self.getAltSpliceClusters(SpliceDetail.CASSETTE_EXON)
		clustersAI = self.getAltSpliceClusters(SpliceDetail.ALTERNATE_START)
		clustersAT = self.getAltSpliceClusters(SpliceDetail.ALTERNATE_STOP)
		clustersRI = self.getAltSpliceClusters(SpliceDetail.RETAINED_INTRON)
		clustersC5 = self.getAltSpliceClusters(SpliceDetail.COMPETING5)
		clustersC3 = self.getAltSpliceClusters(SpliceDetail.COMPETING3)
		clustersCI = self.getAltSpliceClusters(SpliceDetail.COMPETING_START)
		clustersCT = self.getAltSpliceClusters(SpliceDetail.COMPETING_STOP)
		clustersXX = self.getAltSpliceClusters() - (clustersCE +
		  clustersAI + clustersAT + clustersRI + clustersC5 + clustersC3 +
		  clustersCI + clustersCT)

		strng += "degenerate alternative splices:\n"
		strng += "  clusters: %d (ce=%d, ai=%d, at=%d, ri=%d, c5=%d, c3=%d, ci=%d, ct=%d, ??=%d)\n" % \
		  (self.getAltSpliceClusters(), clustersCE, clustersAI, clustersAT,
		  clustersRI, clustersC5, clustersC3, clustersCI, clustersCT, clustersXX)
		strng += "  clashes: %d\n" % self.getAltSpliceClashes()

		return strng

	def briefstr(self, noProblems):
		strng = "%-15s%8s%8s%8s\n" % ("summary", "sn", "sp", "smc")
		strng += "%-15s%8s%8s%8s\n" % ("", "--", "--", "---")
		strng += "  %13s%8.3f%8.3f%8.3f%5s%12s\n" % ("nucleotides",
		  self.sn(), self.sp(), self.smc(), "", "problem-free")
		strng += "  %13s%8.3f%8.3f%8.3f%5s%12s %d, %.1f%%\n" % ("splice sites",
		  self.sn(level=self.SPLICE_LEVEL), self.sp(level=self.SPLICE_LEVEL), self.smc(level=self.SPLICE_LEVEL), "",
		  "comparisons:", noProblems, 100.0 * noProblems / self.numPairwiseComps(level=self.SPLICE_LEVEL))
		return strng


def diff(query, ref, checkCanonical=1, fuzzFactor=4):
	"""
	Compares two features and returns the result in a Score object.

	if checkCanonical=1, will check to see if each feature is canonical.
	You can turn this off in unit tests where the features do not have
	any underlying sequence.
	"""
	def _getExon(interval, parent):
		"""
		Returns a child exon within the passed interval, if one exists.

		interval -- a RangeMap.Interval object
		parent -- the parent feature whose child exon is sought
		"""
		if interval is not None:
			for e in interval.elements:
				if e.parent == parent:
					return e
		return None

	def _getTransient(interval, parent, flag):
		"""
		Returns a the requested transient of an exon within the passed interval, if one exists.

		interval -- a RangeMap.Interval object
		parent -- the parent feature whose child exon is sought
		flag -- a string describing a transient
		"""
		if interval is not None:
			for e in interval.elements:
				if e.parent == parent:
					return e.getTransient(flag)
		return None

	def _holds(interval, parent):
		"""
		Returns true if 'parent' contains an exon in 'interval'.
		"""
		return _getExon(interval, parent) is not None

	global _described
	_described = 0

	def _describeSplice(type, length, start, stop, edge=None, atEnd=0):
		global _described
		assert _described == 0, \
		  "this splice difference has already been labeled"
		ts.addNewSpliceDetail(type, length, start, stop, edge, atEnd)
		_described = 1

	ts = Score(query, ref)

	# degenerate cases
	if not ref:
		ts.strand = query.strand
		ts.outfieldExonsAndIntrons(fuzzFactor)

		for e in query.exons:
			ts.counts.uncomparedNucleoFP += e.length
			ts.counts.outfieldSpliceFP += 2
		for i in query.introns:
			ts.counts.uncomparedNucleoTNqo += i.length
		ts.checkSpliceCounts()
		ts.counts.numQueryMisses += 1
		return ts

	if not query:
		ts.strand = ref.strand
		ts.outfieldExonsAndIntrons(fuzzFactor)

		for e in ref.exons:
			ts.counts.uncomparedNucleoFN += e.length
			ts.counts.outfieldSpliceFN += 2
		for i in ref.introns:
			ts.counts.uncomparedNucleoTNro += i.length
		ts.checkSpliceCounts()
		ts.counts.numRefMisses += 1
		return ts

	# sanity checks
	if query.strand != ref.strand:
		return None
	if query.start > ref.stop or ref.start > query.stop:
		return None

	rm = util.RangeMap()

	if checkCanonical:
		if query.hasNonCanonicalSplicing():
			ts.counts.nonCanonicalQuery += 1
		if ref.hasNonCanonicalSplicing():
			ts.counts.nonCanonicalRef += 1

	for e in query.children:
		rm.add(e.start, e.stop, e)
	for e in ref.children:
		rm.add(e.start, e.stop, e)

	strand = query.strand

	badLeft, badRight = ts.outfieldExonsAndIntrons(fuzzFactor)

	#
	# We evaluate the overlapping regions using a sliding window over
	# RangeMap.Intervals. lhs, mid and rhs correspond to the left-hand,
	# middle, and right-hand intervals, respectively. At first, rrhs is
	# the only one to be defined, and we slide the window to the right
	# one interval at a time. When mid, rhs and rrhs are empty, we are
	# done with our analysis.
	#

	llhs = lhs = mid = rhs = rrhs = None

	def _scoreOverhang(interval, type):
		if interval.stop < max(query.start, ref.start):
			if strand.isMinus():
				loc = "3prime"
			else:
				loc = "5prime"
		elif interval.start > min(query.stop, ref.stop):
			if strand.isMinus():
				loc = "5prime"
			else:
				loc = "3prime"
		else:
			assert 0 == 1, "not an overhang (%d, %d) (%d, %d)" % \
			  (interval.start, interval.stop, ref.start, ref.stop)

		setattr(ts.counts, "nucleo%s%s" % (loc, type),
		  getattr(ts.counts, "nucleo%s%s" % (loc, type)) + interval.length)

	sortedQueryExons = [ q for q in query.children ]
	sortedRefExons = [ r for r in ref.children ]
	sortedQueryExons.sort(lambda x,y: cmp(x.start, y.start))
	sortedRefExons.sort(lambda x,y: cmp(x.start, y.start))

	sortedQueryExons[0].setTransient("firstExon", 1)
	sortedQueryExons[-1].setTransient("lastExon", 1)
	sortedRefExons[0].setTransient("firstExon", 1)
	sortedRefExons[-1].setTransient("lastExon", 1)

	for e in sortedQueryExons:
		if e.contains(ref.start) or e.contains(ref.stop):
			# use identity hash code if the exon doesn't have an id yet
			ts.sets._overhangingQueryExonIds.add(e.id or util.System.identityHashCode(e))

	it = rm.getIntervals().iterator()
	while 1:

		# shift everything left by one
		llhs = lhs
		lhs = mid
		mid = rhs
		rhs = rrhs
		if it.hasNext():
			rrhs = it.next()
		else:
			rrhs = None

		if mid is rhs is rrhs is None:
			break
		elif mid is rhs is None:
			continue

		# is the mid interval contained in query? in reference?
		inQuery = mid and (query.start <= mid.start <= mid.stop <= query.stop)
		inRef = mid and (ref.start <= mid.start <= mid.stop <= ref.stop)
		rhsInQuery = rhs and (query.start <= rhs.start <= rhs.stop <= query.stop)
		rhsInRef = rhs and (ref.start <= rhs.start <= rhs.stop <= ref.stop)

		# between mid and rhs, is there a splice in query? in reference?
		querySplice = (_holds(rhs, query) != _holds(mid, query))
		refSplice = (_holds(rhs, ref) != _holds(mid, ref))

		if inQuery and inRef:
			if _holds(mid, query) and _holds(mid, ref):
				ts.counts.nucleoTP += mid.length
			elif _holds(mid, query):
				ts.counts.nucleoFP += mid.length
			elif _holds(mid, ref):
				ts.counts.nucleoFN += mid.length
			else:
				ts.counts.nucleoTN += mid.length
		elif inQuery:
			if _holds(mid, query):
				_scoreOverhang(mid, "FP")
			else:
				_scoreOverhang(mid, "TNqo")
		elif inRef:
			if _holds(mid, ref):
				_scoreOverhang(mid, "FN")
			else:
				_scoreOverhang(mid, "TNro")

		#
		# Next, score splice sites. We only consider the mid-rhs gap below.
		# As the window slides to the right we will analyze all splice sites.
		#

		currentSpliceInEdge = 0
		if querySplice and refSplice:
			if _holds(mid, query) == _holds(mid, ref):
				ts.counts.spliceTP += 1
			else:
				# they agree on the location of the splice, but one says it's
				# intron:exon, the other says exon:intron - should be rare.
				#
				# these count as *both* FP and FN when enclosed in both features
				if inRef and rhsInRef and inQuery and rhsInQuery:
					ts.counts.spliceUgly += 1
				# otherwise they count as one internal error and one wide error
				# XXX not sure if this is a good idea
				else:
					ts.counts.spliceFN += (inQuery and rhsInQuery)
					ts.counts.outfieldSpliceFP += (inQuery and rhsInQuery)
					ts.counts.spliceFP += (inRef and rhsInRef)
					ts.counts.outfieldSpliceFN += (inRef and rhsInRef)

		elif querySplice:
			if inRef and rhsInRef:
				ts.counts.spliceFP += 1
			else:
				ts.counts.outfieldSpliceFP += 1

			if (rhs and rhs.start == query.start) or (mid and mid.stop == query.stop):
				# when the query is just beginning or ending,
				# if this splice falls within a reference exon it is ok.
				if _holds(mid, ref):
					assert _holds(rhs, ref)
					currentSpliceInEdge = 1
					log.trace("FF edgeExonFP: (%s,%s)(%s,%s)" %
					  (mid.start, mid.stop, rhs.start, rhs.stop))
					ts.counts.spliceInEdgeExonFP += 1

		else:
			assert refSplice
			if inQuery and rhsInQuery:
				ts.counts.spliceFN += 1
			else:
				ts.counts.outfieldSpliceFN += 1

			if (rhs and rhs.start == ref.start) or (mid and mid.stop == ref.stop):
				# similar treatment for the beginning/end of the reference:
				# no penalty if the reference starts within a query exon.
				if _holds(mid, query):
					assert _holds(rhs, query)
					currentSpliceInEdge = 1
					log.trace("FF edgeExonFN: (%s,%s)(%s,%s)" %
					  (mid.start, mid.stop, rhs.start, rhs.stop))
					ts.counts.spliceInEdgeExonFN += 1

		#
		# Finally, look for signs of alternate splicing.
		#

		_described = 0
		_exonScoredThisPass = 0

		if _holds(lhs, query) == _holds(lhs, ref) == 0:

			if _holds(rhs, query) == _holds(rhs, ref) == 0:
				#
				# Both the left-hand side and right-hand side are noncoding.
				# Either we have a perfect exon match or a cassette exon.
				#
				assert _holds(mid, query) or _holds(mid, ref)

				if _holds(mid, query) and _holds(mid, ref):
					ts.counts.exonExact += 1
					assert not _exonScoredThisPass
					_exonScoredThisPass = 1
				elif inQuery and inRef:
					#
					# Look to the far left and far right windows. If both
					# the query and reference have an exon there, this
					# is clearly a cassette exon: X-X-X
					#                             X---X
					#
					if _holds(llhs, query) and _holds(llhs, ref) and \
					  _holds(rrhs, query) and _holds(rrhs, ref):
						if inRef and _holds(mid, query):
							ts.counts.cassetteExonFP += 1
						else:
							assert inQuery and _holds(mid, ref)
							ts.counts.cassetteExonFN += 1
						spliceType = SpliceDetail.CASSETTE_EXON
					else:
						exactOnOneSide = \
						  (_holds(llhs, query) and _holds(llhs, ref)) or \
						  (_holds(rrhs, query) and _holds(rrhs, ref))

						if _getTransient(mid, ref, "firstExon") or \
						  _getTransient(mid, query, "firstExon"):
							if strand.isMinus():
								spliceType = exactOnOneSide and \
								  SpliceDetail.ALTERNATE_STOP or \
								  SpliceDetail.ALTERNATE_STOP_LIKE
							else:
								spliceType = exactOnOneSide and \
								  SpliceDetail.ALTERNATE_START or \
								  SpliceDetail.ALTERNATE_START_LIKE
						elif _getTransient(mid, ref, "lastExon") or \
						  _getTransient(mid, query, "lastExon"):
							if strand.isMinus():
								spliceType = exactOnOneSide and \
								  SpliceDetail.ALTERNATE_START or \
								  SpliceDetail.ALTERNATE_START_LIKE
							else:
								spliceType = exactOnOneSide and \
								  SpliceDetail.ALTERNATE_STOP or \
								  SpliceDetail.ALTERNATE_STOP_LIKE
						else:
							spliceType = SpliceDetail.CASSETTE_LIKE

					_describeSplice(spliceType, mid.length, lhs.start, rhs.stop, mid.start)

			elif _holds(rhs, query) == _holds(rhs, ref) == 1:
				#
				# The left-hand side is noncoding, the right-hand is coding.
				# mid is coding in one transcript and not the other.
				# If the intron on the left has the same start in both,
				# then the boundary on the right is a competing site.
				#
				assert _holds(mid, query) or _holds(mid, ref) or not (inQuery or inRef)

				if (_holds(mid, ref) and _getExon(rhs, query) == sortedQueryExons[0]):
					if not _holds(rrhs, query) and not _holds(rrhs, ref):
						log.debug("assuming perfect exon at edge (lhs, ref overhang)")
						ts.addOverhangingQueryExonWithAGoodSplice(_getExon(rhs, query))

						assert not _exonScoredThisPass
						_exonScoredThisPass = 1

				if (_holds(mid, query) and _getExon(rhs, ref) == sortedRefExons[0]):
					if not _holds(rrhs, query) and not _holds(rrhs, ref):
						assert not _holds(mid, ref)
						log.debug("assuming perfect exon at edge (lhs, query overhang)")
						ts.addOverhangingQueryExonWithAGoodSplice(_getExon(mid, query))

						assert not _exonScoredThisPass
						_exonScoredThisPass = 1

				if inQuery and inRef:
					spliceType = None
					if _holds(llhs, query) and _holds(llhs, ref):
						if strand.isMinus():
							spliceType = SpliceDetail.COMPETING5
						else:
							spliceType = SpliceDetail.COMPETING3
					elif mid.length <= fuzzFactor:
						if (_holds(mid, query) and mid.start == query.start) or \
						  (_holds(mid, ref) and mid.start == ref.start):
							# XXX strengthen
							if _holds(mid, query):
								assert not _holds(mid, ref)
								assert not currentSpliceInEdge
								ts.counts.fuzzyFN_queryUngapped += 1
							else:
								assert _holds(mid, ref)
								assert not currentSpliceInEdge
								ts.counts.fuzzyFP_refUngapped += 1
							if strand.isMinus():
								spliceType = SpliceDetail.FUZZY3
							else:
								spliceType = SpliceDetail.FUZZY5

							if _getExon(rhs, query).stop == _getExon(rhs, ref).stop:
								if log.debugEnabled:
									log.debug("nearly perfect exon (lhs): %s %s %s-%s" %
									  (logString(query), logString(ref), rhs.start, rhs.stop))
								ts.counts.exonExact += 1
								assert not _exonScoredThisPass
								_exonScoredThisPass = 1

					if not spliceType:
						if strand.isMinus():
							if _getTransient(mid, ref, "firstExon") or \
							  _getTransient(mid, query, "firstExon"):
								spliceType = SpliceDetail.COMPETING_STOP
							else:
								spliceType = SpliceDetail.COMPETING5_LIKE
						else:
							if _getTransient(mid, ref, "firstExon") or \
							  _getTransient(mid, query, "firstExon"):
								spliceType = SpliceDetail.COMPETING_START
							else:
								spliceType = SpliceDetail.COMPETING3_LIKE

					if _getExon(mid, query) == sortedQueryExons[0] or \
					  _getExon(mid, ref) == sortedRefExons[0]:
						atEnd = 1
					else:
						atEnd = 0

					_describeSplice(spliceType, mid.length,
					  isWellDefined(spliceType) and lhs.start or mid.start,
					  mid.stop, atEnd=atEnd)

		elif _holds(lhs, query) == _holds(lhs, ref) == 1:

			if _holds(rhs, query) == _holds(rhs, ref) == 1:
				# both the left-hand side and right-hand side are coding.
				# either we have a perfect intron match or a retained intron.
				assert not (_holds(mid, query) and _holds(mid, ref))

				if not _holds(mid, query) and not _holds(mid, ref):
					ts.counts.intronExact += 1
				else:
					lhsCheck = \
					  _getExon(lhs, query).start in [ e.start for e in ref.exons ] + badLeft or \
					  _getExon(lhs, ref).start in [ e.start for e in query.exons ] + badLeft or \
					  _getExon(lhs, query).start < ref.start or \
					  _getExon(lhs, ref).start < query.start
					rhsCheck = \
					  _getExon(rhs, query).stop in [ e.stop for e in ref.exons ] + badRight or \
					  _getExon(rhs, ref).stop in [ e.stop for e in query.exons ] + badRight or \
					  _getExon(rhs, query).stop > ref.stop or \
					  _getExon(rhs, ref).stop > query.stop

					if lhsCheck and rhsCheck:
						spliceType = SpliceDetail.RETAINED_INTRON
						# these counts are strict
						if _holds(mid, query):
							ts.counts.retainedIntronFN += 1
						else:
							ts.counts.retainedIntronFP += 1
					else:
						spliceType = SpliceDetail.RETAINED_LIKE

					_describeSplice(spliceType, mid.length, mid.start, mid.stop)

			elif _holds(rhs, query) == _holds(rhs, ref) == 0:
				#
				# The left-hand side is coding, the right-hand is noncoding.
				# mid is coding in one transcript and not the other.
				# If the intron on the right has the same stop in both,
				# then the boundary on the left is a competing site.
				#
				assert _holds(mid, query) or _holds(mid, ref) or not (inQuery or inRef)

				if (_holds(mid, ref) and _getExon(lhs, query) == sortedQueryExons[-1]):
					if not _holds(llhs, query) and not _holds(llhs, ref):
						log.debug("assuming perfect exon at edge (rhs, ref overhang)")
						ts.addOverhangingQueryExonWithAGoodSplice(_getExon(lhs, query))

						assert not _exonScoredThisPass
						_exonScoredThisPass = 1

				if (_holds(mid, query) and _getExon(lhs, ref) == sortedRefExons[-1]):
					if not _holds(llhs, query) and not _holds(llhs, ref):
						assert not _holds(mid, ref)
						log.debug("assuming perfect exon at edge (rhs, query overhang)")
						ts.addOverhangingQueryExonWithAGoodSplice(_getExon(mid, query))

						assert not _exonScoredThisPass
						_exonScoredThisPass = 1

				if inQuery and inRef:
					spliceType = None
					if _holds(rrhs, query) and _holds(rrhs, ref):
						if strand.isMinus():
							spliceType = SpliceDetail.COMPETING3
						else:
							spliceType = SpliceDetail.COMPETING5
					elif mid.length < fuzzFactor:
						if (_holds(mid, query) and mid.stop == query.stop) or \
						  (_holds(mid, ref) and mid.stop == ref.stop):
							# XXX strengthen
							if _holds(mid, query):
								assert not _holds(mid, ref)
								assert not currentSpliceInEdge
								ts.counts.fuzzyFN_queryUngapped += 1
							else:
								assert _holds(mid, ref)
								assert not currentSpliceInEdge
								ts.counts.fuzzyFP_refUngapped += 1
							if strand.isMinus():
								spliceType = SpliceDetail.FUZZY5
							else:
								spliceType = SpliceDetail.FUZZY3

							if _getExon(lhs, query).start == _getExon(lhs, ref).start:
								if log.debugEnabled:
									log.debug("nearly perfect exon (rhs): %s %s %s-%s" %
									  (logString(query), logString(ref), lhs.start, lhs.stop))
								ts.counts.exonExact += 1
								assert not _exonScoredThisPass
								_exonScoredThisPass = 1

					if not spliceType:
						if strand.isMinus():
							if _getTransient(mid, ref, "lastExon") or \
							  _getTransient(mid, query, "lastExon"):
								spliceType = SpliceDetail.COMPETING_START
							else:
								spliceType = SpliceDetail.COMPETING3_LIKE
						else:
							if _getTransient(mid, ref, "lastExon") or \
							  _getTransient(mid, query, "lastExon"):
								spliceType = SpliceDetail.COMPETING_STOP
							else:
								spliceType = SpliceDetail.COMPETING5_LIKE

					if _getExon(mid, query) == sortedQueryExons[-1] or \
					  _getExon(mid, ref) == sortedRefExons[-1]:
						atEnd = 1
					else:
						atEnd = 0

					_describeSplice(spliceType, mid.length, mid.start,
					  isWellDefined(spliceType) and rhs.stop or mid.stop,
					  atEnd=atEnd)

		if inQuery and inRef:
			if not _described and _holds(mid, query) and not _holds(mid, ref):
				atEnd = (_getExon(mid, query) == sortedQueryExons[0] or \
				  _getExon(mid, query) == sortedQueryExons[-1])
				_describeSplice(SpliceDetail.CLASH, mid.length, mid.start,
				  mid.stop, atEnd=atEnd)	# xxx

			if not _described and _holds(mid, ref) and not _holds(mid, query):
				atEnd = (_getExon(mid, ref) == sortedRefExons[0] or \
				  _getExon(mid, ref) == sortedRefExons[-1])
				_describeSplice(SpliceDetail.CLASH, mid.length, mid.start,
				  mid.stop, atEnd=atEnd)	# xxx

		assert _described or not inQuery or not inRef or \
		  (_holds(mid, query) == _holds(mid, ref)), \
		  "uncategorized transcript difference"
		# the following assertion string provides more detail but is slow
		# "uncategorized transcript difference at %s" % mid

	ts.checkSpliceCounts()
	return ts


class MakeMappingTuples(pipe.AbstractPipelineStep):
	"""
	Groups query and reference features into tuple pairs/triplets indicating
	how one group maps to the other.

	The first element of each tuple is a list of query features; the second
	is a list of reference features overlapped by the query feature(s).
	Either list may be empty, but not both.

	The input should be from Overlaps.Regions.

	A third run may be specified in __init__(). If set, each returned tuple
	will contain an additional list of features from that run. The third
	list contains features that overlap at least one feature in one of the
	first two lists.

	The pipeline state tracks how many associations of each type occur:
	one-to-one, many-to-one, one-to-many, etc. These associations are from
	the first element to the second. Groups are not segregated based on the
	number of thirdRun elements found.

	if dropNonCanonicalRefs=1, reference genes that only contain
	non-canonically-spliced transcripts are dropped. If a gene has at least
	one transcript that is unspliced or canonically spliced, it will pass
	through. To get every last reference transcript out of there, set
	ignoreNonCanonicalRefs=1 in DiffMappingTuples().
	"""
	def __init__(self, lhsRun, rhsRun, thirdRun=None,
	  dropNonCanonicalRefs=0, name="jython.geneCmp.MakeMappingTuples"):
		self.lhsRun = lhsRun
		self.rhsRun = rhsRun
		self.thirdRun = thirdRun
		self.dropNonCanonicalRefs = dropNonCanonicalRefs
		self._name = name

		self.status = util.Object()

		self.status._lists = util.Object()
		self.status._lists.manyToMany = ([],[])
		self.status._lists.manyToOne = ([],[])
		self.status._lists.manyToNone = []
		self.status._lists.noneToMany = []
		self.status._lists.noneToOne = []
		self.status._lists.oneToMany = ([],[])
		self.status._lists.oneToOne = ([],[])
		self.status._lists.oneToNone = []

		self.status._missed = util.Object()
		self.status._missed.lhsMissed = []
		self.status._missed.lhsStranded = []
		self.status._missed.rhsMissed = []
		self.status._missed.rhsStranded = []

		self.status._missed.rhsNonCanonical = []

		self.status.noneToNone = 0

	def isOnLhs(self, f):
		if self.lhsRun is not None:
			return f.analysisRun.name == self.lhsRun
		else:
			return reports.getCategoryTag(f) == "query"

	def isOnRhs(self, f):
		if self.rhsRun is not None:
			return f.analysisRun.name == self.rhsRun
		else:
			return reports.getCategoryTag(f) == "ref"

	def isThird(self, f):
		if self.thirdRun is not None:
			return f.analysisRun.name == self.thirdRun
		else:
			return reports.getCategoryTag(f) == "third"

	def checkOtherStrandForOverlaps(self, featureList, feature, useAssert=1):
		"""
		returns 1 if something in 'featureList' hits 'feature' on the other strand.

		if useAssert is 1, will fail with an assertion error if 'featureList'
		contains an element that overlaps 'feature' and is on the same strand.
		"""
		for f in featureList:
			if f.start <= feature.stop and f.stop >= feature.start:
				if useAssert:
					assert f.strand != feature.strand, \
					  "found overlapping features on identical strand"
				if f.strand != feature.strand:
					return 1
		return 0

	def removeNonCanonicalReferences(self, group):
		"""
		Removes reference genes from 'group' that are wholly noncanonical.
		"""
		if not self.dropNonCanonicalRefs:
			return group

		filteredGroup = util.ArrayList()

		for f in group:

			if not isOnRhs(f):
				filteredGroup.add(f)
			elif gcUtil.isWhollyNonCanonical(f):
				self.status._missed.rhsNonCanonical.append(f)
			else:
				filteredGroup.add(f)

		return filteredGroup

	def partitionGroup(self, group):
		"""
		returns three lists containing LHS, RHS and THIRD items.
		"""
		lhs = []
		rhs = []
		third = []
		for f in group:
			if self.isOnLhs(f):
				lhs.append(f)
			elif self.isOnRhs(f):
				rhs.append(f)
			elif self.isThird(f):
				third.append(f)
			else:
				raise "couldn't categorize %s" % f
		return (lhs, rhs, third)

	def __call__(self, group):

		group = self.removeNonCanonicalReferences(group)

		srm = util.SequenceRangeMap()
		srm.addAll(group)

		allLhs, allRhs, allThird = self.partitionGroup(group)
		overlapTuples = []

		for r in util.listCollapse(
		  srm.getRegions(bean.Strand.PLUS), srm.getRegions(bean.Strand.MINUS)):

			lhs, rhs, third = self.partitionGroup(r.children)

			if len(lhs) > 1:
				if len(rhs) > 1:
					self.status._lists.manyToMany[0].extend([e.id for e in lhs])
					self.status._lists.manyToMany[1].extend([e.id for e in rhs])
				elif len(rhs) == 1:
					self.status._lists.manyToOne[0].extend([e.id for e in lhs])
					self.status._lists.manyToOne[1].extend([e.id for e in rhs])
				else:	# nothing in rhs
					for f in lhs:
						if self.checkOtherStrandForOverlaps(allRhs, f):
							self.status._missed.lhsStranded.append(f.id)
						else:
							self.status._missed.lhsMissed.append(f.id)
					self.status._lists.manyToNone.extend([e.id for e in lhs])
			elif len(lhs) == 1:
				if len(rhs) > 1:
					self.status._lists.oneToMany[0].extend([e.id for e in lhs])
					self.status._lists.oneToMany[1].extend([e.id for e in rhs])
				elif len(rhs) == 1:
					self.status._lists.oneToOne[0].extend([e.id for e in lhs])
					self.status._lists.oneToOne[1].extend([e.id for e in rhs])
				else:	# nothing in rhs
					if self.checkOtherStrandForOverlaps(allRhs, lhs[0]):
						self.status._missed.lhsStranded.extend([e.id for e in lhs])
					else:
						self.status._missed.lhsMissed.extend([e.id for e in lhs])
					self.status._lists.oneToNone.extend([e.id for e in lhs])
			else:	# nothing in lhs
				if len(rhs) > 1:
					for f in rhs:
						if self.checkOtherStrandForOverlaps(allLhs, f):
							self.status._missed.rhsStranded.append(f.id)
						else:
							self.status._missed.rhsMissed.append(f.id)
					self.status._lists.noneToMany.extend([e.id for e in rhs])
				elif len(rhs) == 1:
					if self.checkOtherStrandForOverlaps(allLhs, rhs[0]):
						self.status._missed.rhsStranded.extend([e.id for e in rhs])
					else:
						self.status._missed.rhsMissed.extend([e.id for e in rhs])
					self.status._lists.noneToOne.extend([e.id for e in rhs])
				else:	# nothing in lhs or rhs
					assert len(third) > 0, \
					  "a None:None:None mapping should be impossible"
					self.status.noneToNone += 1

			overlapTuples.append((lhs, rhs, third))

		return overlapTuples

	def processObject(self, obj):
		# if the preceding step is Regions, the elements are in its children
		if hasattr(obj, "getChildren"):
			overlapTuples = self.__call__(obj.getChildren())
		else:
			overlapTuples = self.__call__(obj)
		for t in overlapTuples:
			self.callback.call(t)

	def getState(self):
		self.status.manyToManyQuery = len(self.status._lists.manyToMany[0])
		self.status.manyToManyRef = len(self.status._lists.manyToMany[1])
		self.status.manyToOneQuery = len(self.status._lists.manyToOne[0])
		self.status.manyToOneRef = len(self.status._lists.manyToOne[1])
		self.status.manyToNone = len(self.status._lists.manyToNone)
		self.status.noneToMany = len(self.status._lists.noneToMany)
		self.status.noneToOne = len(self.status._lists.noneToOne)
		self.status.oneToManyQuery = len(self.status._lists.oneToMany[0])
		self.status.oneToManyRef = len(self.status._lists.oneToMany[1])
		self.status.oneToNone = len(self.status._lists.oneToNone)
		self.status.oneToOne = len(self.status._lists.oneToOne[0])

		self.status.lhsMissed = len(self.status._missed.lhsMissed)
		self.status.lhsStranded = len(self.status._missed.lhsStranded)
		self.status.rhsMissed = len(self.status._missed.rhsMissed)
		self.status.rhsStranded = len(self.status._missed.rhsStranded)
		self.status.rhsNonCanonical = len(self.status._missed.rhsNonCanonical)

		assert self.status.oneToOne == len(self.status._lists.oneToOne[1])
		assert self.status.manyToNone + self.status.oneToNone == \
		  len(self.status._missed.lhsMissed) + len(self.status._missed.lhsStranded)
		assert self.status.noneToMany + self.status.noneToOne == \
		  len(self.status._missed.rhsMissed) + len(self.status._missed.rhsStranded)

		return self.status

	def getMissed(self):
		return self.status._missed

	def getName(self):
		return self._name


class DiffMappingTuples(pipe.AbstractPipelineStep):
	"""
	Scores the best overlap(s) from a mapping tuple.

	Each query feature (in tuple[0]) is compared to as many features in
	tuple[1] that it overlaps. Each query feature's high Score (if any)
	is passed to the next pipeline step.

	if ignoreNonCanonicalRefs is set to 1, reference transcripts with
	non-canonical splicing are ignored. This may cause errors if a reference
	gene consists solely of non-canonically-spliced transcripts. Reference
	genes that are that messed up should not be used as input if
	ignoreNonCanonicalRefs=1. (See dropNonCanonicalRefs in MakeMappingTuples().)
	"""
	def __init__(self, ignoreNonCanonicalRefs=0,
	  name="jython.geneCmp.DiffMappingTuples"):
		self.ignoreNonCanonicalRefs = ignoreNonCanonicalRefs
		self._name = name

		self.status = util.Object()
		self.status.merges = 0
		self.status.comparisons = 0
		self.status.orphanedQueries = 0
		self.status.orphanedRefs = 0
		self.status.orphanedRefLociWithOverlaps = 0
		self.status.ignoredNonCanonicalRefs = 0

		self.status.scores = Score()
		self.status.scores.shrink()

	def mergeDownScoreList(self, scores):
		"""
		Merges a list of scores. The scores list is modified by this call.

		If two score objects compare the same transcript to 2+ non-overlapping
		transcripts in the same reference gene, this method will merge the
		lower-ranking one with the higher-ranking one. The lower-ranking score
		is removed from the list.

		Sometimes the highest-ranking score, after merging, will rank lower
		than a middling score. This can happen if a short, perfect match does
		not cover a clashing region elsewhere in the Gene. To handle this case,
		we sort the score list twice, once before merging, and once before
		returning the merged list.
		"""
		if len(scores) == 1:
			return scores

		scores.sort()			# put the best one last
		scores.reverse()		# put the best one first
		ret = []

		# Attempt to merge each score with any non-overlapping one that
		# sorts after it. If we merge a clean score with additional EST
		# evidence that says it is a clash, it may rank below the second-
		# place score. So, after merging, we need to sort the list again.

		while scores:
			top = scores.pop(0)
			toRemove = []

			for s in scores:
				if top.merge(s):
					toRemove.append(s)
			for m in toRemove:
				scores.remove(m)

			ret.append(top)

		ret.sort()				# put the best one last
		ret.reverse()			# put the best one first
		scores.extend(ret)		# scores is empty; refill with merged results
		return scores

	def __call__(self, pair):
		"""
		This method is guaranteed to return at least one Score object.

		If it returns more than one Score, the scores are in descending order.
		"""
		ret = []

		#
		# If the right hand set contains genes, expand out all of their
		# transcripts into one flat list. We are looking for the best
		# LHS -> RHS comparison per LHS object; we don't care from what
		# RHS gene the score came from.
		#
		rhs = util.ArrayList()
		for f in pair[1]:
			if gcUtil.isGrandparent(f):
				for t in f.children:
					if self.ignoreNonCanonicalRefs and t.hasNonCanonicalSplicing():
						self.status.ignoredNonCanonicalRefs += 1
					else:
						rhs.add(t)
			else:
				if self.ignoreNonCanonicalRefs and f.hasNonCanonicalSplicing():
					self.status.ignoredNonCanonicalRefs += 1
				else:
					rhs.add(f)

		#
		# On the other hand, for the left hand set, we want to consider
		# transcripts from the same gene, together. If LHS has one good
		# transcript plus an alt. transcript that clashes with the RHS,
		# the LHS gene should get a high score. In other words, we are
		# looking for a per-gene LHS score here, *not* a per-transcript
		# score.
		#
		for f in pair[0]:
			lhs = util.ArrayList()
			if gcUtil.isGrandparent(f):
				lhs.addAll(f.children)
			else:
				lhs.add(f)

			scores = []

			for lf in lhs:
				# generate at least one score per left-hand transcript
				hasHit = 0
				for rf in rhs:
					assert lf.strand == rf.strand
					score = diff(lf, rf)
					if score:
						hasHit = 1
						scores.append(score)
				if not hasHit:
					score = diff(lf, None)
					scores.append(score)

			self.mergeDownScoreList(scores)
			top = scores.pop(0)
			top.shrink()
			self.status.scores.combine(top)
			ret.append(top)

			if top.isMerge():
				self.status.merges += 1

			if top.countComparisons(wide=0, level=top.NUCLEOTIDE_LEVEL) > 0:
				self.status.comparisons += 1
			else:
				self.status.orphanedQueries += 1
				for s in scores:
					assert s.countComparisons(wide=0, level=top.NUCLEOTIDE_LEVEL) == 0

		if not pair[0]:
			# this must be a None:One or None:Many comparison.
			# score each right-hand transcript, then merge together
			# as many nonoverlapping ones as possible.

			rhs = util.ArrayList()
			for f in pair[1]:
				if gcUtil.isGrandparent(f):
					for t in f.children:
						if self.ignoreNonCanonicalRefs and t.hasNonCanonicalSplicing():
							self.status.ignoredNonCanonicalRefs += 1
						else:
							rhs.add(t)
				else:
					if self.ignoreNonCanonicalRefs and f.hasNonCanonicalSplicing():
						self.status.ignoredNonCanonicalRefs += 1
					else:
						rhs.add(f)

			scores = []

			for rf in rhs:
				score = diff(None, rf)
				scores.append(score)

			self.mergeDownScoreList(scores)
			top = scores.pop(0)
			top.shrink()
			self.status.scores.combine(top)
			ret.append(top)

			if top.isMerge():
				self.status.orphanedRefLociWithOverlaps += 1

			self.status.orphanedRefs += len(pair[1])

		assert len(ret) > 0, "no comparison! %s" % (pair, )
		return ret

	def processObject(self, pair):
		scoreList = self.__call__(pair)
		for s in scoreList:
			self.callback.call(s)

	def getScores(self):
		return self.status.scores

	def getState(self):
		return self.status

	def getName(self):
		return self._name


class ThreeWayDiff:
	def __init__(self, triplet, winner, updateType, specificChangeType, scores):
		"""
		"""
		self.old = [ g.id for g in triplet[0] ]
		self.new = [ g.id for g in triplet[1] ]
		self.third = [ g.id for g in triplet[2] ]
		self.winner = winner
		self.updateType = updateType
		self.specificChangeType = specificChangeType
		self.old_v_new = scores and scores[0] or None
		self.old_v_third = scores and scores[1] or None
		self.new_v_third = scores and scores[2] or None


class TripleTupleDiff(pipe.AbstractPipelineStep):
	"""
	Scores a tuple triplet (old[], new[], third[]) of overlapping features/genes.

	old and new should contain full-length models while those in third may be partial.
	"""
	def __init__(self, dbAlias="production"):
		self.dbAlias = dbAlias
		self._started = 0

	def initState(self):
		self.status = util.Object()
		self.status.contest = util.Object()
		self.status.contest.old_wins = 0
		self.status.contest.new_wins = 0
		self.status.contest.identicalModels = 0
		self.status.contest.missedEvidence = 0
		self.status.contest.tieNoEvidence = 0
		self.status.contest.tieWeakEvidence = 0

	def start(self, callback):
		pipe.AbstractPipelineStep.start(self, callback)
		self._started = 0
		self._startup()

	def _startup(self):
		if self._started:
			return
		self.initState()

		self.session = scriptUtil.resolveSession(self.dbAlias)
		self.old_v_new = DiffMappingTuples(name="old vs. new")
		self.old_v_third = DiffMappingTuples(name="old vs. third")
		self.new_v_third = DiffMappingTuples(name="new vs. third")
		self.correspondenceMaker = \
		  correspondence.MakeCorrespondences(dbAlias=self.dbAlias)

		self._started = 1

	def diffPair(self, differ, a, b):
		"""
		Compares 'a' and 'b' by calling 'differ'.

		If a and b have other than a 1:1 relationship, returns the score of
		the best 1:1 pairing between a and b.
		"""
		if len(a) == 0 and len(b) == 0:
			return None
		scores = differ([a, b])
		res = scores.pop(0)
		while scores:
			res.combine(scores.pop(0))
#		assert len(scores) == 1, "I should only get one Score here"
		return res

	def __call__(self, triplet):
		self._startup()

		old, new, third = triplet

		if len(old) == len(new) == 0:
			assert len(third) > 0, "can't have a 0:0:0 mapping"
			self.status.contest.missedEvidence += 1
			return ThreeWayDiff(triplet, 0, "NOTHING", None, None)

		corr = self.correspondenceMaker([old, new])[0]

		old_v_new = self.diffPair(self.old_v_new, old, new)
		old_v_third = self.diffPair(self.old_v_third, old, third)
		new_v_third = self.diffPair(self.new_v_third, new, third)

		winner = cmp(new_v_third, old_v_third)
		scores = (old_v_new, old_v_third, new_v_third)

		if len(old) == len(new) == 1:
			assert corr.updateType == "CHANGE" or \
			  corr.updateType == "UNCHANGED", \
			  "correspondence type inconsistent with %d:%d mapping" % \
			  (len(old), len(new))

			if winner > 0:
				assert corr.updateType == "CHANGE", \
				  "non-zero cmp() on identical models"
				assert len(third) > 0, "non-zero cmp() with no third model"
				log.trace("new is better")
				self.status.contest.new_wins += 1
			elif winner < 0:
				assert corr.updateType == "CHANGE", \
				  "non-zero cmp() on identical models"
				assert len(third) > 0, "non-zero cmp() with no third model"
				log.trace("old is better")
				self.status.contest.old_wins += 1
			else:
				log.trace("neither is better")
				if corr.updateType == "UNCHANGED":
					self.status.contest.identicalModels += 1
				elif len(third) == 0:
					self.status.contest.tieNoEvidence += 1
				else:
					self.status.contest.tieWeakEvidence += 1
		else:
			assert corr.updateType != "CHANGE" and \
			  corr.updateType != "UNCHANGED", \
			  "correspondence type inconsistent with %d:%d mapping" % \
			  (len(old), len(new))

		ret = ThreeWayDiff(triplet, winner, corr.updateType,
		  corr.specificChangeType, scores)
		return ret

	def processObject(self, triplet):
		self.callback.call(self(triplet))

	def getState(self):
		self._startup()
		self.status.corr = self.correspondenceMaker.getState()
		self.status.diff_old_v_new = self.old_v_new.getState()
		self.status.diff_old_v_third = self.old_v_third.getState()
		self.status.diff_new_v_third = self.new_v_third.getState()
		return self.status


class ThreeWayTable(util.Combinable):
	def __init__(self):
		self.lines = {}

	def combine(self, other):
		assert self is not other, "Attempted to combine a ThreeWayTable with itself."
		for k1 in other.lines.keys():
			for k2 in other.lines[k1].keys():
				self.lines.setdefault(k1, {}). \
				  setdefault(k2, []).extend(other.lines[k1][k2])

	def summarizeThreeWayDiffs(self, diffList):
		"""
		Returns a triplet of quadruplets.
		"""
		res = [
		  ["old better", 0, Score(), Score(), ],
		  ["tie", 0, Score(), Score(),],
		  ["new better", 0, Score(), Score(),] ]

		for d in diffList:
			# winner is one of (-1, 0, 1) - loss, tie, win
			res[d.winner+1][1] += 1
			if d.old_v_third is not None:
				res[d.winner+1][2].shrink()
				res[d.winner+1][2].combine(d.old_v_third)
			if d.new_v_third is not None:
				res[d.winner+1][3].shrink()
				res[d.winner+1][3].combine(d.new_v_third)
		return res

	def __str__(self):
		lines = []
		for k1 in self.lines.keys():
			k2s = self.lines[k1].keys()
			if len(k2s) == 1 and k2s[0] == None:
				# no second-level partitioning
				pass
			else:
				k2s.sort(correspondence.cmpSpecificChangeType)

			for k2 in k2s:
				if k2:
					label = "%s/%s" % (k1, k2)
				else:
					label = "%s" % k1

				summaries = self.summarizeThreeWayDiffs(self.lines[k1][k2])

				for s in summaries:
					if s[1] == 0:
						continue

					line = "%s (%s): %d.\n    old v. ref: %s\n    new v. ref: %s\n" % \
					  (label, s[0], s[1], s[2].__str__(oneLineOnly=1),
					   s[3].__str__(oneLineOnly=1))
					lines.append(line)
		return "".join(lines)

class BuildThreeWayTable(pipe.AbstractPipelineStep):
	"""
	Builds a table summarizing a three-way comparison.
	"""
	def __init__(self, name="jython.geneCmp.ThreeWayTable"):
		self._name = name
		self._started = 0

	def initState(self):
		self.status = util.Object()

	def start(self, callback):
		pipe.AbstractPipelineStep.start(self, callback)
		self._started = 0
		self._startup()

	def _startup(self):
		if self._started:
			return
		self.initState()
		self.table = ThreeWayTable()
		self._started = 1

	def __call__(self, obj):
		self.table.lines.setdefault(obj.updateType, {}). \
		  setdefault(obj.specificChangeType, []).append(obj)

	def processObject(self, obj):
		self(obj)
		self.callback.call(obj)

	def getState(self):
		self._startup()
		return self.table

	def getName(self):
		return self._name


def addNonconflictingTranscript(f, t):
	if not hasattr(f.transients, "matches"):
		f.setTransient("matches", util.HashSet())
	f.transients.matches.add(t)


def linkNonconflictingTranscripts(a, b):
	addNonconflictingTranscript(a, b)
	addNonconflictingTranscript(b, a)


def getNonconflictingTranscripts(f):
	if hasattr(f.transients, "matches"):
		return f.transients.matches
	return []


def countESTs(gene):
	ests = util.HashSet()
	for t in gene.transcripts:
		ests.addAll(t.supplementalEvidence)
	return ests.size()


def extendDetailList(details, moreDetails):
	# don't modify second argument
	moreDetails = [ m for m in moreDetails ]

	# Thought this was a good idea, but it almost never makes any
	# difference, and adds to runtime, and I can't think of a test
	# case, and it doesn't work if the details have been shrunk.
#	mergeDownDetailList(details, XXX)
#	mergeDownDetailList(moreDetails, XXX)

	orig = len(moreDetails)
	caught = 0
	for d in details:
		for m in moreDetails:
			if d.isCombinable(m):
				caught += 1
				if log.debugEnabled:
					log.debug("combine: %s<-%s" % (d, m))
				moreDetails.remove(m)
				d.combine(m, 1)
				if log.debugEnabled:
					log.debug("combined: %s" % d)
			else:
				if log.debugEnabled:
					log.debug("can't combine: %s<-%s" % (d, m))

	assert len(moreDetails) == (orig - caught), \
	  "%s != %s - %s" % (len(moreDetails), orig, caught)

	details.extend(moreDetails)


def mergeDownDetailList(details, mixInThreshold=2):
	details.sort(lambda x,y:
	  cmp(x.getDiffStart(), y.getDiffStart()) or
	  cmp(x.getDiffStop(), y.getDiffStop()))

	out = []
	mergedAway = util.HashSet(len(details))
	dcnt = len(details)

	for i in xrange(dcnt):
		if mergedAway.contains(i):
			continue
		for j in xrange(i+1, dcnt):
			if mergedAway.contains(j):
				continue

			hit = details[i].mixIn(details[j], mixInThreshold)
			if hit:
				mergedAway.add(j)

		out.append(details[i])

	details[:] = out

	if log.debugEnabled and mergedAway.size() > 0:
		log.debug("merged down by %s details" % mergedAway.size())
	return mergedAway.size()


def splicednessCmp(lhs, rhs):
	"""
	Sorts scores by "splicedness".

	More formally, in increasing number of bp affected by alternate splicing
	"""
	lhsScore = 0
	rhsScore = 0

	lhsScore = reduce(operator.add, [ sd.length for sd in lhs._spliceDetails ], 0)
	rhsScore = reduce(operator.add, [ sd.length for sd in rhs._spliceDetails ], 0)
	return cmp(lhsScore, rhsScore)


class GeneSpliceReport:
	"""
	Holds info on the alternate splices within one gene.

	This struct assumes that two alternatively spliced regions
	splice in or out independently.
	"""
	def __init__(self, gene, annotatedRun=None, dbAlias="production"):
		"""
		gene - a gene, usually derived from ESTs; should have multiple transcripts
		annotatedRun - analysisRun to search for an overlapping predicted gene
		"""
		self.gene = gene
		self.annotatedRun = annotatedRun

		self._spliceDetails = []
		self.associatedGenes = []
		self.dbAlias = dbAlias

		self.findAssociatedGenes(annotatedRun)

	def findAssociatedGenes(self, annotatedRun):
		self.associatedGenes = []
		if annotatedRun is None:
			return

		args = util.HashMap()
		args.put("run", self.annotatedRun)
		args.put("sequence", self.gene.sequence)
		args.put("start", self.gene.start)
		args.put("stop", self.gene.stop)

		self.associatedGenes = scriptUtil.resolveSession(self.dbAlias).find(
		  """from Gene g where g.analysisRun.name = (:run) and
		  g.sequence = (:sequence) and
		  g.start < (:stop) and g.stop > (:start) order by g.locus""", args)

	def deflate(self):
		"""
		Call to make this object serializable.

		You must call inflate() before using the object again.
		"""
		self.numESTs()
		self.gene = self.gene.id
		self.associatedGenes = [ g.id for g in self.associatedGenes ]

	def inflate(self, s=None):
		"""
		Call on a deflate()d object to make usable again.
		"""
		if self.gene.__class__ != "".__class__:
			return

		if s is None:
			s = scriptUtil.resolveSession(self.dbAlias)
		self.gene = s.getById(bean.Gene, self.gene)
		self.associatedGenes = \
		  [ s.getById(bean.Gene, id) for id in self.associatedGenes ]

	def addSpliceDetails(self, detailList):
		for spliceDetail in detailList:
			assert spliceDetail.parentId == self.gene.id, \
			  "expected parent of %s to be %s, got %s" % \
			  (spliceDetail, self.gene.id, spliceDetail.parentId)
		extendDetailList(self._spliceDetails, detailList)

	def getSpliceDetails(self):
		return self._spliceDetails

	def getSortedSpliceDetails(self):
		self._spliceDetails.sort()
		self._spliceDetails.reverse()
		return self._spliceDetails

	def getId(self):
		return self.gene.id

	def getLocus(self):
		if not self.associatedGenes:
			return None
		else:
			return self.associatedGenes[0].locus

	def numTranscripts(self):
		return self.gene.transcripts.size()

	def numSpliceForms(self):
		alts = []
		dups = util.HashSet()

		transcripts = [ t for t in self.gene.transcripts ]
		transcripts.sort(lambda x, y: cmp(x.splicedLength, y.splicedLength))
		transcripts.reverse()

		for t in transcripts:
			if not dups.contains(t):
				alts.append(t)
			for nct in getNonconflictingTranscripts(t):
				dups.add(nct)

		assert (len(alts) == 1) == \
		  (self.countGoodSpliceReports() + self.countBadSpliceReports() == 0)
		return len(alts)

	def countGoodSpliceReports(self, grade='A-'):
		good = [ sr for sr in self.getSpliceDetails() if
		  sr.isGood(grade) and not sr.isFuzzy() ]
		return len(good)

	def countBadSpliceReports(self, grade='A-'):
		bad = [ sr for sr in self.getSpliceDetails() if
		  sr.isBad(grade) and not sr.isFuzzy() ]
		return len(bad)

	def getGradeRange(self):
		srs = self.getSortedSpliceDetails()
		hi = srs[0].getGrade()
		lo = srs[-1].getGrade()
		return (hi, lo)

	def isRibosomal(self):
		for g in self.associatedGenes:
			if re.search("ibosom", g.name):
				return 1
		return 0

	def numTranscripts(self):
		return self.gene.children.size()

	def numESTs(self):
		if not hasattr(self, "_numESTs"):
			self._numESTs = countESTs(self.gene)
		return self._numESTs

	def __cmp__(self, other):
		res = cmp(-self.countBadSpliceReports(), -other.countBadSpliceReports())
		if res:
			return res

		res = cmp(self.countGoodSpliceReports(), other.countGoodSpliceReports())
		if res:
			return res

		return cmp(self.numESTs(), other.numESTs())

	def getAssociatedGeneInfo(self):
		"""
		Returns a string describing the associated gene(s), if present.
		"""
		if len(self.associatedGenes) == 0:
			return "[no corresponding gene]"

		res = ", ".join([ "%s:%s" % (g.locus, g.name) for g in self.associatedGenes ])

		return res

	def __str__(self, forceDetails=0):
		associatedInfo = self.getAssociatedGeneInfo()

		res = "%s (%de->%dt) {%s}\n" % \
		  (self.gene.id, countESTs(self.gene), self.numTranscripts(), associatedInfo)

		for sd in self.getSortedSpliceDetails():
			if not sd.isFuzzy():
				res += " - %s\n" % sd.__str__(forceDetails)

		return res

	def toXls(self, associatedIdentifier=lambda g: g.locus):
		row = "\t".join((
		  self.gene.id,
		  ",".join([associatedIdentifier(g) for g in self.associatedGenes]) or "-",
		  str(countESTs(self.gene)),
		  str(self.numTranscripts()),
		  str(self.numSpliceForms()),
		  str(self.countGoodSpliceReports("A")),
		  str(self.countBadSpliceReports("B"))))

		dets = []
		for sd in self.getSortedSpliceDetails():
			if not sd.isFuzzy():
				dets.append(str(sd))
		if dets:
			row += "\t[" + "; ".join(dets) + "]"
		else:
			row += "\t-"

		return row

def GeneSpliceReport_xlsHeader():
	hdr = "\t".join((
	  "#id",
	  "associated",
	  "num_ests",
	  "num_transcripts",
	  "num_spliceforms",
	  "num_good",
	  "num_bad",
	  "details"))
	return hdr

def GeneSpliceReport_xlsNullRow(g, associatedIdentifier=lambda g: g.locus):
	row = "\t".join((
	  "-",
	  associatedIdentifier(g),
	  str(0),
	  str(0),
	  str(0),
	  str(0),
	  str(0),
	  "-"))
	return row

def evidenceCmp(lhs, rhs):
	"""
	Places transcripts in order of increasing EST evidence.

	Can be used to ensure that only one of cmp(a,b) and cmp(b,a) is run.
	"""
	ret = cmp(lhs.supplementalEvidence.size(), rhs.supplementalEvidence.size())
	if ret == 0:
		ret = cmp(lhs.id, rhs.id)
	return ret


class AnalyzeAltSplicing(pipe.core.ExtendedPipelineStep):
	"""
	Creates GeneSpliceReports detailing evidence of alt. splicing in genes.
	"""
	def __init__(self, annotatedRun=None, checkCanonical=0,
	  onlyCanonical=0, mixInThreshold=2, tooBig=100):
		pipe.core.ExtendedPipelineStep.__init__(self)
		self.annotatedRun = annotatedRun
		self.checkCanonical = checkCanonical
		self.onlyCanonical = onlyCanonical
		self.mixInThreshold = mixInThreshold
		self.tooBig = tooBig

	def initState(self):
		self.status.singleTranscriptGenes = 0
		self.status.effectivelySingleTranscript = 0
		self.status.tooComplicated = 0
		self.status.numMergedDetails = 0
		self.status.summary = Score()
		self.status.summary.shrink()

		self.status.statsDetailsBeforeMerge = stats.Counts(
		  description="number of alt. splice events before merging",
		  binSize=1, useFloat=0)
		self.status.statsDetailsAfterMerge = stats.Counts(
		  description="number of alt. splice events after merging",
		  binSize=1, useFloat=0)

	def process(self, gene):
		scores = []
		spliceDetails = []

		gsr = GeneSpliceReport(gene, self.annotatedRun)

		if gene.transcripts.size() == 1:
			self.status.singleTranscriptGenes += 1
			return gsr

		if gene.transcripts.size() >= self.tooBig:
			self.status.tooComplicated += 1
			return None

		self.startTimer("sort")
		ts = [ t for t in gene.transcripts ]
		ts.sort(lambda x,y:
		  cmp(x.supplementalEvidence.size(), y.supplementalEvidence.size()))
		tcnt = len(ts)
		self.stopTimer("sort")

		self.startTimer("cmp")
		for i in xrange(tcnt):
			if self.onlyCanonical and ts[i].hasNonCanonicalSplicing():
				continue
			for j in xrange(i+1, tcnt):
				if self.onlyCanonical and ts[j].hasNonCanonicalSplicing():
					continue
				s = diff(ts[i], ts[j], checkCanonical=self.checkCanonical)
				if s:
					scores.append(s)
		self.stopTimer("cmp")

		self.startTimer("details")
		for s in scores:

			if s.isMatch():
				for r in s.refs:
					linkNonconflictingTranscripts(s.query, r)
			else:
				extendDetailList(spliceDetails, s._spliceDetails)
		self.stopTimer("details")

		if len(scores) == 0:
			log.error("""gene %s has multiple transcripts but no
			  pairwise comparison could be performed""" % gene.id)
			return None

		if len(spliceDetails) == 0:
			log.debug("no significant splice differences in %s / %s x-scripts" % \
			  (gene.id, gene.transcripts.size()))
			self.status.effectivelySingleTranscript += 1
			for s in scores:
				assert s.isMatch()
		elif self.mixInThreshold:
			self.status.statsDetailsBeforeMerge.add(len(spliceDetails))
			self.status.numMergedDetails += \
			  mergeDownDetailList(spliceDetails, self.mixInThreshold)
			self.status.statsDetailsAfterMerge.add(len(spliceDetails))

		for sd in spliceDetails:
			sd.shrink()

		gsr.addSpliceDetails(spliceDetails)
		self.status.summary._spliceDetails.extend(spliceDetails)
		return gsr


class PruneSimilarTranscripts(pipe.core.ExtendedPipelineStep):
	"""
	Removes redundant transcripts from input Genes.

	When we strip putative UTR from transcripts in reference genes,
	there may be negligible difference in the CDS that remains.

	Furthermore, some transcripts in reference genes are splits with
	incomplete ORFs, whose ORFs are subsets of ORFs in other transcripts.

	This step attempts to correct for both these issues by removing
	shorter transcripts from genes that contain longer transcripts
	which are substantially similar to them.
	"""
	def initState(self):
		self.status.droppedExactMatches = 0
		self.status.droppedMatches = 0
		self.status.droppedNotAltSplice = 0
		self.status.droppedSplits = 0
		self.status.kept = 0

	def process(self, gene):
		toRemove = []
		toRemain = []
		toReview = [ t for t in gene.transcripts ]

		# consider the transcripts, longest first
		toReview.sort(lambda x,y: cmp(-x.cdsLength, -y.cdsLength))

		for q in toReview:
			exact = 0
			match = 0
			short = 0
			notalt = 0

			for r in toRemain:
				score = diff(q, r)
				if not score:
					continue

				if score.queryCov() >= 0.9:
					if score.smc() == 1:
						# I'm identical in the region of overlap
						exact = 1
						break
					elif score.isMatch():
						# I'm identical in the region of overlap,
						# taking fuzzFactor into account.
						match = 1
					elif score.smc() >= 0.9 and score.refCov() <= 2/float(3):
						# I'm considerably shorter than this reference, and
						# pretty similar to it. More likely I'm a split than
						# a genuine alternate splice form.
						short = 1
					elif not score.isAltSplice() and score.smc() >= 0.95:
						# I'm highly similar and highly covered and
						# don't look like an alternate splice form.
						notalt = 1

			if exact:
				self.status.droppedExactMatches += 1
				toRemove.append(q)
			elif match:
				self.status.droppedMatches += 1
				toRemove.append(q)
			elif short:
				self.status.droppedSplits += 1
				toRemove.append(q)
			elif notalt:
				self.status.droppedNotAltSplice += 1
				toRemove.append(q)
			else:
				toRemain.append(q)

		for t in toRemove:
			gene.removeTranscript(t)
		self.status.kept += gene.transcripts.size()

		return gene

	def getState(self):
		return self.status
